# Supplementary material for: Crystal structure of the tetra­aqua­bis­(thio­cyanato-κN)cobalt(II)–caffeine–water (1/2/4) co-crystal
Source: Acta Crystallogr E Crystallogr Commun. 2017 Jun 7;73(Pt 7):980–2. doi: 10.1107/S2056989017008180 (PMC5499273; doi:10.1107/S2056989017008180)
Supplement: Supplementary file 1 [file e-73-00980-sup1.cif]

##############################################################################
#                                                                            #
# This CIF contains the data in a paper accepted for publication in          #
# Acta Crystallographica Section E. It conforms to the requirements of       #
# Notes for Authors for Acta Crystallographica Section E, and has been       #
# peer reviewed under the auspices of the IUCr Commission on Journals.       #
#                                                                            #
# Full details of the Crystallographic Information File format               #
# are given in the paper "The Crystallographic Information File (CIF):       #
# a New Standard Archive File for Crystallography" by S. R. Hall, F. H.      #
# Allen and I. D. Brown [Acta Cryst. (1991), A47, 655-685].                  #
#                                                                            #
# The current version of the core CIF dictionary is obtainable from          #
# ftp://ftp.iucr.org/pub/cif_core.dic.                                       #
#                                                                            #
# Software is freely available for graphical display of the structure(s)     #
# in this CIF. For information consult the CIF software page                 #
# http://www.iucr.org/resources/cif/software.                                #
#                                                                            #
# This file may be used for bona fide research purposes within the           #
# scientific community so long as proper attribution is given to the journal # 
# article from which it was obtained.                                        #
#                                                                            #
##############################################################################
data_global
_audit_creation_method     CRYSTALS_ver_14.61
_journal_data_validation_number     ?
_journal_date_recd_electronic     2017-05-30
_journal_date_accepted     2017-06-01
_journal_name_full     'Acta Crystallographica, Section E'
_journal_year     2017
_journal_volume     73
_journal_issue      7
_journal_page_first     980
_journal_page_last     982
_journal_paper_category     GM
_journal_paper_doi     10.1107/S2056989017008180
_journal_coeditor_code     RZ5216
_publ_contact_author_name     'H. El Hamdani'
_publ_contact_author_address
;
Equipe Metallation, Complexes Moleculaires et Applications
Universite Moulay Ismail
Faculte des Sciences
Meknes
BP 11201 Zitoune
50000 Meknes
Morocco
;
_publ_contact_author_email     'elhamdanihicham41@gmail.com'
_publ_contact_author_fax     ?
_publ_contact_author_phone     ?
_publ_section_title
;
Crystal structure of the
tetraaquabis(thiocyanato-\k<i>N</i>)cobalt(II)--caffeine--water (1/2/4)
co-crystal
;
_publ_section_title_footnote     .
loop_
    _publ_author_name
    _publ_author_footnote
    _publ_author_address
    'El Hamdani, H.'
;
;
;
Equipe M\'etallation, Complexes Mol\'eculaires et Applications
Universit\'e Moulay Ismail
Facult\'e des Sciences
BP 11201 Zitoune
50000 Mekn\`es
Morocco
;
    'El Amane, M.' .
;
Equipe M\'etallation, Complexes Mol\'eculaires et Applications
Universit\'e Moulay Ismail
Facult\'e des Sciences
BP 11201 Zitoune
50000 Mekn\`es
Morocco
;
    'Duhayon, C.'
;
;
;
CNRS
LCC (Laboratoire de Chimie de Coordination)
205, route de Narbonne
F-31077 Toulouse
France
Universit\'e de Toulouse
UPS
INPT
LCC
F-31077 Toulouse
France
;
_publ_section_synopsis
;
In the  structure of the title compound,
[Co(NCS)~2~(H~2~O)~4~]\\cdot2C~8~H~10~N~4~O~2~\\cdot4H~2~O, the cobalt metal
lies on an inversion centre and is coordinated in a slightly distorted
octahedral geometry. In the crystal, the complex molecules interact with the
caffeine molecules through O---H...N, O---H...O, C--H...S hydrogen bonds and
\p--\p interactions.
;
_chemical_name_systematic
;\
Tetraaquabis(thiocyanato-\k<i>N</i>)cobalt(II)--1,3,7-trimethyl-1,2,3,6-\
tetrahydro-7<i>H</i>-purine-2,6-dione--water (1/2/4)]
;
_chemical_melting_point     ?
data_I
_chemical_formula_moiety     '2(C8 H10 N4 O2), C2 H8 Co N2 O4 S2, 4(H2 O)'
_chemical_formula_sum     'C18 H36 Co N10 O12 S2'
_chemical_formula_iupac     '[Co (N C S)2 (H2 O)4], 2C8 H10 N4 O2, 4H2 O'
_chemical_formula_weight     707.61
_symmetry_cell_setting     monoclinic
_symmetry_space_group_name_H-M     'P 21/c'
_symmetry_space_group_name_Hall     '-P 2ybc'
loop_
    _symmetry_equiv_pos_as_xyz
    'x,y,z'
    '-x,-y,-z'
    '-x,y+1/2,-z+1/2'
    'x,-y+1/2,z+1/2'
_cell_length_a     10.65854(19)
_cell_length_b     8.16642(14)
_cell_length_c     18.0595(3)
_cell_angle_alpha     90
_cell_angle_beta     96.4701(15)
_cell_angle_gamma     90
_cell_volume     1561.93(3)
_cell_formula_units_Z     2
_cell_measurement_reflns_used     26895
_cell_measurement_theta_min     4
_cell_measurement_theta_max     29
_cell_measurement_temperature     120
_exptl_crystal_description     'block'
_exptl_crystal_colour     'orange'
_exptl_crystal_size_max     0.250
_exptl_crystal_size_mid     0.200
_exptl_crystal_size_min     0.200
_exptl_crystal_density_diffrn     1.504
_exptl_crystal_density_meas     ?
_exptl_crystal_density_method     'not measured'
_exptl_crystal_F_000     738
_exptl_absorpt_coefficient_mu     0.754
_exptl_absorpt_correction_type     multi-scan
_exptl_absorpt_process_details
;
(CrysAlis PRO; Agilent, 2011)
;
_exptl_absorpt_correction_T_min     0.78
_exptl_absorpt_correction_T_max     0.86
_exptl_special_details
;
 The crystal was
placed in the cold stream of an Oxford
Cryosystems open-flow nitrogen cryostat (Cosier &
Glazer, 1986) with a nominal stability of 0.1K.
Cosier, J. & Glazer, A.M., 1986. J. Appl. Cryst. 105-107.
;
_diffrn_ambient_temperature     120
_diffrn_radiation_type     'Mo K\a'
_diffrn_radiation_wavelength     0.71073
_diffrn_radiation_monochromator     'graphite'
_diffrn_measurement_device_type     'Oxford Diffraction Gemini'
_diffrn_measurement_device     'Area'
_diffrn_measurement_method     '\f & \w scans'
_diffrn_reflns_number     62568
_diffrn_reflns_av_R_equivalents     0.023
_diffrn_reflns_theta_min     3.137
_diffrn_reflns_theta_max     29.300
_diffrn_reflns_theta_full     25.198
_diffrn_measured_fraction_theta_max     0.934
_diffrn_measured_fraction_theta_full     0.996
_diffrn_reflns_limit_h_min     -14
_diffrn_reflns_limit_h_max     13
_diffrn_reflns_limit_k_min     -10
_diffrn_reflns_limit_k_max     10
_diffrn_reflns_limit_l_min     -24
_diffrn_reflns_limit_l_max     24
_diffrn_standards_number     0
_diffrn_standards_interval_count     .
_diffrn_standards_interval_time     .
_diffrn_standards_decay_%     ?
_refine_special_details     ?
_reflns_number_total     4002
_reflns_number_gt     3693
_reflns_threshold_expression     I>2.0\s(I)
_refine_ls_structure_factor_coef     F
_refine_ls_matrix_type     full
_refine_ls_R_factor_all     0.0265
_refine_ls_R_factor_gt     0.0232
_refine_ls_wR_factor_all     0.0247
_refine_ls_wR_factor_gt     0.0223
_refine_ls_wR_factor_ref     0.0219
_refine_ls_goodness_of_fit_ref     1.1285
_refine_ls_number_reflns     3586
_refine_ls_number_parameters     196
_refine_ls_number_restraints     0
_refine_ls_hydrogen_treatment     noref
_refine_ls_weighting_scheme     calc
_refine_ls_weighting_details
;
Method, part 1, Chebychev polynomial, (Watkin, 1994, Prince,
1982)
[weight] = 1.0/[A~0~*T~0~(x)+A~1~*T~1~(x) ... +A~n-1~]*T~n-1~(x)]
where A~i~ are the Chebychev coefficients listed below and x= Fcalc/Fmax
Method = Robust Weighting (Prince, 1982)
W = [weight] * [1-(deltaF/6*sigmaF)^2^]^2^
A~i~ are:
4.58 -1.83 2.76
;
_atom_sites_solution_hydrogens     difmap
_atom_sites_solution_primary     direct
_refine_ls_shift/su_max     0.0013028
_refine_ls_shift/su_mean     0.0001266
_refine_diff_density_max     0.36
_refine_diff_density_min     -0.24
_refine_ls_extinction_method     'None'
loop_
    _atom_type_symbol
    _atom_type_scat_Cromer_Mann_a1
    _atom_type_scat_Cromer_Mann_a2
    _atom_type_scat_Cromer_Mann_a3
    _atom_type_scat_Cromer_Mann_a4
    _atom_type_scat_Cromer_Mann_b1
    _atom_type_scat_Cromer_Mann_b2
    _atom_type_scat_Cromer_Mann_b3
    _atom_type_scat_Cromer_Mann_b4
    _atom_type_scat_Cromer_Mann_c
    _atom_type_scat_dispersion_real
    _atom_type_scat_dispersion_imag
    _atom_type_scat_source
    C 2.3100 1.0200 1.5886 0.8650 20.8439 10.2075 0.5687 51.6512 0.2156 0.0033
                                                                          0.0016
                                'International Tables Vol C 4.2.6.8 and 6.1.1.4'
    H 0.4930 0.3229 0.1402 0.0408 10.5109 26.1257 3.1424 57.7998 0.0030 0.0000
                                                                          0.0000
                                'International Tables Vol C 4.2.6.8 and 6.1.1.4'
    N 12.2126 3.1322 2.0125 1.1663 0.0057 9.8933 28.9975 0.5826 -11.5290 0.0061
                                                                          0.0033
                                'International Tables Vol C 4.2.6.8 and 6.1.1.4'
    O 3.0485 2.2868 1.5463 0.8670 13.2771 5.7011 0.3239 32.9089 0.2508 0.0106
                                                                          0.0060
                                'International Tables Vol C 4.2.6.8 and 6.1.1.4'
    Co 12.2841 7.3409 4.0034 2.3488 4.2791 0.2784 13.5359 71.1692 1.0118 0.3494
                                                                          0.9721
                                'International Tables Vol C 4.2.6.8 and 6.1.1.4'
    S 6.9053 5.2034 1.4379 1.5863 1.4679 22.2151 0.2536 56.1720 0.8669 0.1246
                                                                          0.1234
                                'International Tables Vol C 4.2.6.8 and 6.1.1.4'
_computing_data_collection
;
Gemini (Oxford Diffraction, 2006)
;
_computing_cell_refinement
;
CrysAlis PRO (Agilent, 2011)
;
_computing_data_reduction
;
CrysAlis PRO (Agilent, 2011)
;
_computing_structure_solution
;
SIR92 (Altomare <i>et al.</i>,  1994)
;
_computing_structure_refinement
;
CRYSTALS (Betteridge <i>et al.</i>,  2003)
;
_computing_molecular_graphics
;
CAMERON (Watkin <i>et al.</i>,  1996)
;
_computing_publication_material
;
CRYSTALS (Betteridge <i>et al.</i>,  2003)
;
loop_
    _atom_site_type_symbol
    _atom_site_label
    _atom_site_fract_x
    _atom_site_fract_y
    _atom_site_fract_z
    _atom_site_U_iso_or_equiv
    _atom_site_adp_type
    _atom_site_occupancy
    _atom_site_disorder_assembly
    _atom_site_disorder_group
    N N1 0.52963(7) 0.70159(10) 0.44118(4) 0.0159 Uani 1.0000 . .
    N N3 0.39238(7) 0.69668(10) 0.52732(4) 0.0165 Uani 1.0000 . .
    N N5 0.50891(7) 0.88202(9) 0.61607(4) 0.0138 Uani 1.0000 . .
    N N7 0.70166(7) 0.97981(10) 0.57845(4) 0.0148 Uani 1.0000 . .
    N N15 0.87722(7) 0.56972(10) 0.57738(4) 0.0177 Uani 1.0000 . .
    C C2 0.42006(9) 0.64292(12) 0.46092(5) 0.0177 Uani 1.0000 . .
    C C4 0.49202(8) 0.79469(11) 0.55076(5) 0.0134 Uani 1.0000 . .
    C C6 0.61761(8) 0.97269(11) 0.63265(5) 0.0145 Uani 1.0000 . .
    C C8 0.68939(8) 0.89801(11) 0.50972(5) 0.0140 Uani 1.0000 . .
    C C9 0.57826(8) 0.80031(11) 0.49965(5) 0.0138 Uani 1.0000 . .
    C C10 0.58693(10) 0.66144(13) 0.37365(5) 0.0214 Uani 1.0000 . .
    C C11 0.41902(9) 0.86319(12) 0.67132(5) 0.0187 Uani 1.0000 . .
    C C13 0.81636(9) 1.07902(13) 0.59652(6) 0.0212 Uani 1.0000 . .
    C C16 0.82097(8) 0.58619(11) 0.62832(5) 0.0146 Uani 1.0000 . .
    O O12 0.63887(6) 1.04807(9) 0.69164(4) 0.0199 Uani 1.0000 . .
    O O14 0.76700(6) 0.91542(9) 0.46473(4) 0.0191 Uani 1.0000 . .
    O O18 1.14207(7) 0.63274(10) 0.56379(4) 0.0243 Uani 1.0000 . .
    O O19 1.04404(7) 0.29467(9) 0.56531(4) 0.0202 Uani 1.0000 . .
    O O20 0.85940(7) 1.15725(10) 0.78244(4) 0.0218 Uani 1.0000 . .
    O O21 1.04346(7) 0.33657(9) 0.71711(4) 0.0227 Uani 1.0000 . .
    S S17 0.73704(2) 0.60472(3) 0.699098(13) 0.0206 Uani 1.0000 . .
    Co Co1 1.0000 0.5000 0.5000 0.0133 Uani 1.0000 . .
    H H21 0.3674 0.5683 0.4293 0.0226 Uiso 1.0000 . .
    H H103 0.6697 0.6105 0.3874 0.0339 Uiso 1.0000 . .
    H H102 0.5958 0.7614 0.3446 0.0343 Uiso 1.0000 . .
    H H101 0.5302 0.5835 0.3448 0.0347 Uiso 1.0000 . .
    H H111 0.4397 0.9420 0.7112 0.0299 Uiso 1.0000 . .
    H H112 0.3339 0.8828 0.6471 0.0298 Uiso 1.0000 . .
    H H113 0.4258 0.7533 0.6921 0.0310 Uiso 1.0000 . .
    H H131 0.8546 1.0964 0.5513 0.0326 Uiso 1.0000 . .
    H H132 0.7942 1.1847 0.6172 0.0322 Uiso 1.0000 . .
    H H133 0.8741 1.0211 0.6328 0.0327 Uiso 1.0000 . .
    H H181 1.1398 0.6463 0.6098 0.0378 Uiso 1.0000 . .
    H H202 0.9034 1.2295 0.7618 0.0364 Uiso 1.0000 . .
    H H191 1.0428 0.3014 0.6127 0.0336 Uiso 1.0000 . .
    H H182 1.2164 0.6538 0.5531 0.0384 Uiso 1.0000 . .
    H H211 1.1073 0.2809 0.7394 0.0376 Uiso 1.0000 . .
    H H212 1.0591 0.4409 0.7176 0.0382 Uiso 1.0000 . .
    H H201 0.7920 1.1412 0.7538 0.0355 Uiso 1.0000 . .
    H H192 1.1020 0.2292 0.5552 0.0330 Uiso 1.0000 . .
loop_
    _atom_site_aniso_label
    _atom_site_aniso_U_11
    _atom_site_aniso_U_22
    _atom_site_aniso_U_33
    _atom_site_aniso_U_12
    _atom_site_aniso_U_13
    _atom_site_aniso_U_23
    N1 0.0180(4) 0.0155(4) 0.0136(3) 0.0004(3) 0.0001(3) -0.0018(3)
    N3 0.0150(3) 0.0163(4) 0.0178(4) -0.0018(3) 0.0000(3) -0.0004(3)
    N5 0.0130(3) 0.0168(4) 0.0119(3) -0.0009(3) 0.0028(3) -0.0008(3)
    N7 0.0127(3) 0.0175(4) 0.0140(3) -0.0031(3) 0.0010(3) 0.0002(3)
    N15 0.0152(3) 0.0229(4) 0.0155(3) -0.0010(3) 0.0039(3) -0.0018(3)
    C2 0.0164(4) 0.0178(4) 0.0185(4) -0.0015(3) -0.0005(3) -0.0012(3)
    C4 0.0133(4) 0.0136(4) 0.0132(4) 0.0012(3) 0.0007(3) 0.0012(3)
    C6 0.0140(4) 0.0156(4) 0.0135(4) 0.0007(3) 0.0002(3) 0.0007(3)
    C8 0.0137(4) 0.0141(4) 0.0140(4) 0.0024(3) 0.0012(3) 0.0023(3)
    C9 0.0149(4) 0.0146(4) 0.0120(4) 0.0011(3) 0.0011(3) 0.0000(3)
    C10 0.0269(5) 0.0228(5) 0.0152(4) 0.0007(4) 0.0058(4) -0.0028(4)
    C11 0.0177(4) 0.0244(5) 0.0152(4) -0.0010(4) 0.0067(3) -0.0006(3)
    C13 0.0154(4) 0.0269(5) 0.0208(4) -0.0084(4) 0.0000(3) -0.0009(4)
    C16 0.0139(4) 0.0147(4) 0.0146(4) -0.0021(3) -0.0005(3) -0.0003(3)
    O12 0.0199(3) 0.0232(3) 0.0163(3) -0.0028(3) 0.0006(2) -0.0052(3)
    O14 0.0172(3) 0.0224(3) 0.0190(3) 0.0006(3) 0.0071(2) 0.0021(3)
    O18 0.0175(3) 0.0413(4) 0.0147(3) -0.0121(3) 0.0044(2) -0.0074(3)
    O19 0.0212(3) 0.0232(3) 0.0173(3) 0.0041(3) 0.0063(2) 0.0018(3)
    O20 0.0203(3) 0.0300(4) 0.0146(3) -0.0021(3) -0.0004(2) 0.0011(3)
    O21 0.0241(3) 0.0246(4) 0.0195(3) 0.0044(3) 0.0020(3) 0.0047(3)
    S17 0.01944(11) 0.02902(12) 0.01456(10) -0.00462(9) 0.00757(8) -0.00446(9)
    Co1 0.01068(8) 0.01859(9) 0.01093(8) -0.00186(6) 0.00259(5) -0.00104(6)
loop_
    _geom_bond_atom_site_label_1
    _geom_bond_atom_site_label_2
    _geom_bond_site_symmetry_1
    _geom_bond_site_symmetry_2
    _geom_bond_distance
    _geom_bond_publ_flag
    N1 C2 . . 1.3469(12) no
    N1 C9 . . 1.3820(11) no
    N1 C10 . . 1.4616(12) no
    N3 C2 . . 1.3407(12) no
    N3 C4 . . 1.3588(12) no
    N5 C4 . . 1.3727(11) no
    N5 C6 . . 1.3792(11) no
    N5 C11 . . 1.4672(11) no
    N7 C6 . . 1.4006(11) no
    N7 C8 . . 1.4027(11) no
    N7 C13 . . 1.4723(11) no
    N15 C16 . . 1.1610(12) no
    N15 Co1 . . 2.0981(8) no
    C2 H21 . . 0.969 no
    C4 C9 . . 1.3749(12) no
    C6 O12 . . 1.2291(11) no
    C8 C9 . . 1.4226(12) no
    C8 O14 . . 1.2314(11) no
    C10 H103 . . 0.982 no
    C10 H102 . . 0.980 no
    C10 H101 . . 0.985 no
    C11 H111 . . 0.972 no
    C11 H112 . . 0.975 no
    C11 H113 . . 0.972 no
    C13 H131 . . 0.963 no
    C13 H132 . . 0.980 no
    C13 H133 . . 0.969 no
    C16 S17 . . 1.6476(9) no
    O18 Co1 . . 2.0981(7) no
    O18 H181 . . 0.842 no
    O18 H182 . . 0.853 no
    O19 Co1 . . 2.0732(7) no
    O19 H191 . . 0.860 no
    O19 H192 . . 0.853 no
    O20 H202 . . 0.864 no
    O20 H201 . . 0.846 no
    O21 H211 . . 0.877 no
    O21 H212 . . 0.868 no
loop_
    _geom_angle_atom_site_label_1
    _geom_angle_atom_site_label_2
    _geom_angle_atom_site_label_3
    _geom_angle_site_symmetry_1
    _geom_angle_site_symmetry_2
    _geom_angle_site_symmetry_3
    _geom_angle
    _geom_angle_publ_flag
    C2 N1 C9 . . . 105.49(7) no
    C2 N1 C10 . . . 126.68(8) no
    C9 N1 C10 . . . 127.76(8) no
    C2 N3 C4 . . . 103.21(8) no
    C4 N5 C6 . . . 119.42(7) no
    C4 N5 C11 . . . 119.83(7) no
    C6 N5 C11 . . . 120.37(7) no
    C6 N7 C8 . . . 126.55(7) no
    C6 N7 C13 . . . 116.65(7) no
    C8 N7 C13 . . . 116.77(7) no
    C16 N15 Co1 . . . 167.35(8) no
    N1 C2 N3 . . . 113.89(8) no
    N1 C2 H21 . . . 122.0 no
    N3 C2 H21 . . . 124.1 no
    N5 C4 N3 . . . 126.58(8) no
    N5 C4 C9 . . . 121.78(8) no
    N3 C4 C9 . . . 111.64(8) no
    N7 C6 N5 . . . 117.28(8) no
    N7 C6 O12 . . . 120.99(8) no
    N5 C6 O12 . . . 121.70(8) no
    N7 C8 C9 . . . 111.93(7) no
    N7 C8 O14 . . . 121.76(8) no
    C9 C8 O14 . . . 126.29(8) no
    C8 C9 N1 . . . 131.30(8) no
    C8 C9 C4 . . . 122.88(8) no
    N1 C9 C4 . . . 105.77(8) no
    N1 C10 H103 . . . 109.4 no
    N1 C10 H102 . . . 109.5 no
    H103 C10 H102 . . . 110.5 no
    N1 C10 H101 . . . 107.3 no
    H103 C10 H101 . . . 109.9 no
    H102 C10 H101 . . . 110.2 no
    N5 C11 H111 . . . 108.8 no
    N5 C11 H112 . . . 108.9 no
    H111 C11 H112 . . . 110.1 no
    N5 C11 H113 . . . 109.5 no
    H111 C11 H113 . . . 109.0 no
    H112 C11 H113 . . . 110.5 no
    N7 C13 H131 . . . 108.3 no
    N7 C13 H132 . . . 109.8 no
    H131 C13 H132 . . . 109.6 no
    N7 C13 H133 . . . 109.2 no
    H131 C13 H133 . . . 110.3 no
    H132 C13 H133 . . . 109.6 no
    N15 C16 S17 . . . 177.81(8) no
    Co1 O18 H181 . . . 120.7 no
    Co1 O18 H182 . . . 127.7 no
    H181 O18 H182 . . . 109.1 no
    Co1 O19 H191 . . . 119.2 no
    Co1 O19 H192 . . . 120.6 no
    H191 O19 H192 . . . 110.2 no
    H202 O20 H201 . . . 107.9 no
    H211 O21 H212 . . . 111.4 no
    O18 Co1 O18 2_766 . . 179.995 no
    O18 Co1 N15 2_766 . 2_766 87.69(3) no
    O18 Co1 N15 . . 2_766 92.31(3) no
    O18 Co1 N15 2_766 . . 92.31(3) no
    O18 Co1 N15 . . . 87.69(3) no
    N15 Co1 N15 2_766 . . 179.995 no
    O18 Co1 O19 2_766 . . 89.86(3) no
    O18 Co1 O19 . . . 90.14(3) no
    N15 Co1 O19 2_766 . . 92.36(3) no
    N15 Co1 O19 . . . 87.64(3) no
    O18 Co1 O19 2_766 . 2_766 90.14(3) no
    O18 Co1 O19 . . 2_766 89.86(3) no
    N15 Co1 O19 2_766 . 2_766 87.64(3) no
    N15 Co1 O19 . . 2_766 92.36(3) no
    O19 Co1 O19 . . 2_766 179.994 no
loop_
    _geom_hbond_atom_site_label_D
    _geom_hbond_atom_site_label_H
    _geom_hbond_atom_site_label_A
    _geom_hbond_site_symmetry_A
    _geom_hbond_distance_DH
    _geom_hbond_distance_HA
    _geom_hbond_distance_DA
    _geom_hbond_angle_DHA
    C2 H21 S17 2_666 0.97 2.83 3.7622(9) 160.6
    O20 H202 O21 1_565 0.86 1.98 2.8119(11) 161.6
    O19 H191 O21 1_555 0.86 1.91 2.7634(10) 174.9
    O18 H182 N3 1_655 0.85 2.01 2.8671(11) 178.4
    O21 H211 S17 3_746 0.88 2.38 3.2481(7) 173.3
    O21 H212 O20 3_746 0.87 1.97 2.8157(11) 164.8
    O20 H201 O12 1_555 0.85 2.02 2.8531(10) 166.8
    O19 H192 O14 2_766 0.85 1.89 2.7460(10) 178.5
_iucr_refine_instructions_details
;
#
# Punched on 24/10/16 at 15:35:21
#
#LIST     12
BLOCK SCALE X'S  U'S
END
#
# Punched on 24/10/16 at 15:35:21
#
#LIST     16
NO
REM   HREST   START (DO NOT REMOVE THIS LINE)
REM   HREST   END (DO NOT REMOVE THIS LINE)
END
;
