# Supplementary material for: Crystal structure of the tetra­aqua­bis­(thio­cyanato-κN)cobalt(II)–caffeine–water (1/2/4) co-crystal
Source: Acta Crystallogr E Crystallogr Commun. 2017 Jun 7;73(Pt 7):980–2. doi: 10.1107/S2056989017008180 (PMC5499273; doi:10.1107/S2056989017008180)
Supplement: Supplementary file 2 [file e-73-00980-Isup2.hkl]

data_I
#  exp_3311 in P2(1)/c                     
_audit_creation_date        "16-10-24"
_audit_creation_method      CRYSTALS 

_cell_length_a                    10.65854(19)
_cell_angle_alpha                 90
_cell_length_b                    8.16642(14)
_cell_angle_beta                  96.4701(15)
_cell_length_c                    18.0595(3)
_cell_angle_gamma                 90
loop_
 _symmetry_equiv_pos_as_xyz
 'x,y,z'
 '-x,-y,-z'
 '-x,y+1/2,-z+1/2'
 'x,-y+1/2,z+1/2'

# NOTE Fc on scale of Fo,      4.68922
# Status flags: 
#    o - used in refinement 
#    < - excluded by I/sigmaI cutoff 
#    l - excluded at low resolution  
#    h - excluded at high resolution  
#    x - excluded for another reason  

loop_
_refln_index_h
_refln_index_k
_refln_index_l
_refln_F_meas
_refln_F_calc
_refln_F_sigma
_refln_observed_status
_refln_refinement_weight
   2   0   0      263.89        0.00        0.52 l   0.0000E+00
   3   0   0       12.86        2.68        0.54 o   0.2273E-01
   4   0   0      110.03      113.65        0.41 o   0.2214E+00
   5   0   0      211.41      212.34        0.51 o   0.1569E+00
   6   0   0       93.82       84.32        0.65 o   0.4581E-01
   7   0   0      294.45      294.08        0.83 o   0.1144E+00
   8   0   0      277.18      276.89        0.88 o   0.1207E+00
   9   0   0      101.76      103.47        0.91 o   0.2785E+00
  10   0   0       63.73       64.88        1.03 o   0.3438E+00
  11   0   0       42.50       43.56        1.20 o   0.3339E+00
  12   0   0       99.46      100.11        1.39 o   0.2963E+00
  13   0   0       34.42       32.56        3.64 o   0.2837E+00
  14   0   0       51.57       51.62        3.50 o   0.3559E+00
   2   1   0       23.64       25.76        0.24 o   0.2428E+00
   3   1   0      110.00      104.20        0.20 o   0.1697E+00
   4   1   0      285.23      288.37        0.32 o   0.1059E+00
   5   1   0      487.28      474.17        0.47 o   0.3659E-01
   6   1   0       33.00       36.11        0.32 o   0.2664E+00
   7   1   0      101.38       98.55        0.35 o   0.2732E+00
   8   1   0        3.79        6.87        2.88 <   0.0000E+00
   9   1   0       55.74       56.26        0.58 o   0.3536E+00
  10   1   0       24.98       26.69        0.86 o   0.2573E+00
  11   1   0        5.49        1.97        3.76 <   0.0000E+00
  12   1   0       41.28       39.84        1.00 o   0.3218E+00
  13   1   0       41.18       42.84        1.79 o   0.3067E+00
  14   1   0       29.03       36.91        3.42 o   0.6797E-01
   0   2   0      172.73      170.88        0.50 o   0.1935E+00
   1   2   0      256.06      250.38        0.40 o   0.1142E+00
   2   2   0      394.40      385.41        0.47 o   0.6482E-01
   3   2   0      323.45      326.50        0.37 o   0.9340E-01
   4   2   0      105.61      117.18        0.24 o   0.2900E-03
   5   2   0      104.84      110.73        0.25 o   0.1528E+00
   6   2   0      208.57      211.67        0.31 o   0.1429E+00
   7   2   0      115.48      116.21        0.34 o   0.2691E+00
   8   2   0      180.47      177.12        0.40 o   0.1676E+00
   9   2   0      137.05      139.24        0.41 o   0.2200E+00
  10   2   0      106.75      104.68        0.72 o   0.2636E+00
  11   2   0      202.16      200.94        0.86 o   0.1666E+00
  12   2   0       51.80       51.89        1.12 o   0.3554E+00
  13   2   0      108.74      108.99        1.89 o   0.2830E+00
  14   2   0       44.56       50.61        3.50 o   0.1496E+00
   1   3   0      270.25      264.98        0.44 o   0.1104E+00
   2   3   0       10.17        7.33        0.65 o   0.7923E-01
   3   3   0      372.35      368.33        0.41 o   0.8530E-01
   4   3   0      113.15      110.12        0.29 o   0.2447E+00
   5   3   0      141.90      147.22        0.32 o   0.1384E+00
   6   3   0       97.35      101.49        0.30 o   0.2167E+00
   7   3   0      160.13      159.41        0.35 o   0.2087E+00
   8   3   0        7.95        6.38        0.84 o   0.6823E-01
   9   3   0       47.32       48.54        0.60 o   0.3444E+00
  10   3   0       53.22       53.61        0.82 o   0.3524E+00
  11   3   0       34.75       34.69        0.96 o   0.3162E+00
  12   3   0       18.02       20.41        1.97 o   0.1975E+00
  13   3   0       63.04       65.19        2.42 o   0.3077E+00
   0   4   0      249.01      250.07        0.69 o   0.1300E+00
   1   4   0      114.32      120.96        0.38 o   0.1003E+00
   2   4   0      321.09      330.62        0.51 o   0.5147E-01
   3   4   0      357.67      351.89        0.54 o   0.8351E-01
   4   4   0       62.36       65.96        0.37 o   0.2413E+00
   5   4   0      150.29      149.90        0.38 o   0.2207E+00
   6   4   0      187.55      189.93        0.38 o   0.1664E+00
   7   4   0       20.25       21.33        0.46 o   0.2219E+00
   8   4   0       57.55       57.31        0.44 o   0.3558E+00
   9   4   0      136.29      131.90        0.63 o   0.1873E+00
  10   4   0      147.60      147.95        0.79 o   0.2225E+00
  11   4   0      123.72      125.34        0.99 o   0.2444E+00
  12   4   0       27.17       30.27        1.36 o   0.2442E+00
  13   4   0      143.74      144.19        2.38 o   0.2290E+00
   1   5   0      127.50      129.49        0.46 o   0.2346E+00
   2   5   0      118.27      122.06        0.41 o   0.2022E+00
   3   5   0       42.12       41.95        0.41 o   0.3395E+00
   4   5   0      107.08      106.82        0.39 o   0.2859E+00
   5   5   0       64.50       64.45        0.41 o   0.3529E+00
   6   5   0      118.37      116.57        0.43 o   0.2611E+00
   7   5   0       68.11       73.05        0.45 o   0.1836E+00
   8   5   0       56.34       58.97        0.50 o   0.2996E+00
   9   5   0       10.64        7.25        1.82 <   0.0000E+00
  10   5   0       95.03       93.83        0.94 o   0.3045E+00
  11   5   0        1.85       10.77       13.77 <   0.0000E+00
  12   5   0       55.13       51.51        1.95 o   0.2520E+00
   0   6   0       98.80       96.98        0.86 o   0.2938E+00
   1   6   0       79.55       82.51        0.51 o   0.2849E+00
   2   6   0      341.46      343.13        0.60 o   0.9382E-01
   3   6   0      179.33      181.34        0.50 o   0.1724E+00
   4   6   0       20.54       18.44        0.66 o   0.1864E+00
   5   6   0      145.26      146.59        0.50 o   0.2210E+00
   6   6   0       83.32       81.00        0.53 o   0.2856E+00
   7   6   0      144.51      147.43        0.59 o   0.2022E+00
   8   6   0       35.79       32.23        0.68 o   0.2372E+00
   9   6   0       54.23       55.40        0.89 o   0.3505E+00
  10   6   0       92.55       92.48        1.00 o   0.3113E+00
  11   6   0       30.87       33.27        1.85 o   0.2698E+00
  12   6   0       21.53       13.27        2.95 o   0.6975E-01
   1   7   0      118.17      117.50        0.59 o   0.2649E+00
   2   7   0       13.04       16.58        1.06 o   0.1572E+00
   3   7   0      156.78      156.29        0.59 o   0.2128E+00
   4   7   0       20.48       19.85        0.82 o   0.2096E+00
   5   7   0        9.66        5.59        1.59 o   0.6279E-01
   6   7   0       43.74       46.83        0.65 o   0.2914E+00
   7   7   0       74.61       73.45        0.64 o   0.3300E+00
   8   7   0       22.90       27.12        0.97 o   0.1954E+00
   9   7   0       65.60       64.88        0.97 o   0.3513E+00
  10   7   0       52.72       53.02        1.66 o   0.3547E+00
  11   7   0       30.37       37.28        3.71 o   0.9334E-01
   0   8   0       34.57       35.48        0.97 o   0.3166E+00
   1   8   0       61.85       62.89        0.62 o   0.3507E+00
   2   8   0       12.77       12.93        1.13 o   0.1395E+00
   3   8   0       99.45      101.16        0.69 o   0.2809E+00
   4   8   0      128.45      127.26        0.68 o   0.2465E+00
   5   8   0       -3.64        2.63        4.57 <   0.0000E+00
   6   8   0       53.06       54.25        0.70 o   0.3483E+00
   7   8   0      131.97      129.36        0.77 o   0.2235E+00
   8   8   0       57.20       57.29        0.96 o   0.3567E+00
   9   8   0       44.08       48.87        2.03 o   0.1979E+00
   1   9   0       79.57       78.73        0.88 o   0.3270E+00
   2   9   0       43.07       42.86        1.07 o   0.3429E+00
   3   9   0       17.71       19.87        1.51 o   0.2000E+00
   4   9   0       50.09       51.20        1.04 o   0.3434E+00
   5   9   0       55.53       54.36        1.00 o   0.3516E+00
   6   9   0       45.56       46.50        1.10 o   0.3438E+00
   7   9   0       -7.42        2.08        5.28 <   0.0000E+00
   8   9   0       -9.71        2.07        7.66 <   0.0000E+00
   0  10   0      165.82      163.05        2.41 o   0.1885E+00
   1  10   0        8.18        9.11        4.00 <   0.0000E+00
   2  10   0       15.74       20.62        2.77 <   0.0000E+00
   3  10   0       44.18       41.06        1.56 o   0.2627E+00
   4  10   0      183.00      177.21        1.52 o   0.1218E+00
   5  10   0       -7.89        4.19        6.39 <   0.0000E+00
   6  10   0       50.02       51.80        2.50 o   0.3245E+00
 -14   1   1      100.55       98.85        3.29 o   0.2694E+00
 -13   1   1       48.71       48.16        1.70 o   0.3495E+00
 -12   1   1        6.39        2.27        4.27 <   0.0000E+00
 -11   1   1      186.44      184.08        0.89 o   0.1755E+00
 -10   1   1       19.56       16.51        0.90 o   0.1574E+00
  -9   1   1      124.29      123.39        0.55 o   0.2569E+00
  -8   1   1      147.87      146.69        0.51 o   0.2219E+00
  -7   1   1      400.81      403.09        0.54 o   0.7817E-01
  -6   1   1      208.40      217.88        0.37 o   0.5330E-01
  -5   1   1       11.70        4.20        0.44 o   0.4153E-01
  -4   1   1       74.61       78.96        0.21 o   0.2139E+00
  -3   1   1      374.02      372.47        0.37 o   0.8909E-01
  -2   1   1      370.72      375.16        0.40 o   0.7515E-01
  -1   1   1      571.29        0.00        1.34 l   0.0000E+00
   1   1   1      456.20        0.00        0.85 l   0.0000E+00
   2   1   1      444.37      437.30        0.49 o   0.6659E-01
   3   1   1      258.71      249.17        0.27 o   0.7302E-01
   4   1   1       54.99       38.68        0.20 o   0.0000E+00
   5   1   1      422.88      412.94        0.42 o   0.5623E-01
   6   1   1       21.61       17.14        0.31 o   0.1515E+00
   7   1   1      141.30      139.34        0.38 o   0.2284E+00
   8   1   1      194.60      195.78        0.53 o   0.1666E+00
   9   1   1       87.54       85.89        0.62 o   0.2972E+00
  10   1   1        8.22       10.29        1.97 <   0.0000E+00
  11   1   1       29.31       27.12        1.03 o   0.2472E+00
  12   1   1      153.48      152.14        1.13 o   0.2110E+00
  13   1   1       79.81       76.09        1.66 o   0.2695E+00
  14   1   1       17.43        4.14        4.89 <   0.0000E+00
 -14   2   1       90.45       86.77        3.39 o   0.2248E+00
 -13   2   1        8.94       11.89        5.42 <   0.0000E+00
 -12   2   1      126.29      123.66        1.07 o   0.2311E+00
 -11   2   1      128.40      128.47        0.80 o   0.2513E+00
 -10   2   1      195.84      196.40        0.72 o   0.1689E+00
  -9   2   1       11.04       11.83        0.79 o   0.1289E+00
  -8   2   1      151.31      151.82        0.39 o   0.2163E+00
  -7   2   1      191.70      191.79        0.34 o   0.1746E+00
  -6   2   1       46.42       40.63        0.27 o   0.1734E+00
  -5   2   1       29.73       25.99        0.28 o   0.2115E+00
  -4   2   1       32.04       21.44        0.24 o   0.2367E-01
  -3   2   1      138.24      139.45        0.24 o   0.2228E+00
  -2   2   1      454.82      459.16        0.53 o   0.6309E-01
  -1   2   1      158.00      161.75        0.37 o   0.1615E+00
   0   2   1      176.92      170.39        0.35 o   0.1270E+00
   1   2   1      342.37      343.12        0.46 o   0.9490E-01
   2   2   1      756.60      747.91        0.77 o   0.3990E-01
   3   2   1      190.32      191.31        0.28 o   0.1732E+00
   4   2   1      126.21      120.06        0.25 o   0.1623E+00
   5   2   1      106.56      114.65        0.26 o   0.6198E-01
   6   2   1       50.45       49.76        0.27 o   0.3532E+00
   7   2   1       24.03       26.58        0.36 o   0.2444E+00
   8   2   1      165.20      165.46        0.38 o   0.2023E+00
   9   2   1       52.38       52.87        0.49 o   0.3558E+00
  10   2   1       13.09       10.78        1.41 o   0.1137E+00
  11   2   1      118.14      115.84        0.83 o   0.2445E+00
  12   2   1      101.49      102.33        1.14 o   0.2874E+00
  13   2   1       27.19       34.08        2.62 o   0.1100E+00
  14   2   1       49.53       48.12        3.57 o   0.3353E+00
 -13   3   1       23.21       34.47        3.09 o   0.5936E-02
 -12   3   1      220.73      215.66        1.10 o   0.1333E+00
 -11   3   1       74.28       72.92        0.86 o   0.3165E+00
 -10   3   1       62.76       62.80        0.80 o   0.3543E+00
  -9   3   1      122.87      122.79        0.47 o   0.2598E+00
  -8   3   1       83.15       85.00        0.33 o   0.3066E+00
  -7   3   1       54.43       51.14        0.32 o   0.2749E+00
  -6   3   1      189.23      187.52        0.36 o   0.1762E+00
  -5   3   1       67.73       70.12        0.31 o   0.3025E+00
  -4   3   1      311.41      306.37        0.39 o   0.9768E-01
  -3   3   1      116.46      105.44        0.28 o   0.5715E-02
  -2   3   1      120.86      117.83        0.32 o   0.2369E+00
  -1   3   1      170.14      171.64        0.36 o   0.1895E+00
   0   3   1      197.42      194.53        0.38 o   0.1632E+00
   1   3   1      131.62      135.29        0.34 o   0.1944E+00
   2   3   1      510.43      509.53        0.54 o   0.6413E-01
   3   3   1      232.59      238.39        0.35 o   0.1025E+00
   4   3   1      272.01      263.92        0.38 o   0.8193E-01
   5   3   1       88.66       86.64        0.31 o   0.3038E+00
   6   3   1      188.12      188.20        0.33 o   0.1796E+00
   7   3   1      148.38      149.60        0.34 o   0.2171E+00
   8   3   1      138.52      136.12        0.35 o   0.2223E+00
   9   3   1      216.68      222.14        0.65 o   0.1089E+00
  10   3   1      200.11      198.24        0.82 o   0.1651E+00
  11   3   1      100.96       99.04        0.94 o   0.2793E+00
  12   3   1       78.80       76.79        1.24 o   0.3187E+00
  13   3   1        1.55        8.09       36.05 <   0.0000E+00
 -13   4   1       72.10       76.26        3.41 o   0.2357E+00
 -12   4   1      112.44      111.29        1.19 o   0.2754E+00
 -11   4   1        0.32        1.06       45.60 <   0.0000E+00
 -10   4   1       49.13       48.66        0.90 o   0.3502E+00
  -9   4   1       79.53       83.21        0.60 o   0.2477E+00
  -8   4   1       67.36       69.84        0.44 o   0.2927E+00
  -7   4   1      145.43      147.01        0.38 o   0.2128E+00
  -6   4   1       57.55       61.08        0.35 o   0.2900E+00
  -5   4   1      135.74      134.84        0.35 o   0.2402E+00
  -4   4   1       42.65       39.76        0.36 o   0.2873E+00
  -3   4   1      149.85      147.34        0.40 o   0.2106E+00
  -2   4   1       56.41       54.28        0.39 o   0.3305E+00
  -1   4   1       81.06       77.91        0.36 o   0.2912E+00
   0   4   1      285.85      279.08        0.48 o   0.9642E-01
   1   4   1       33.04       32.86        0.39 o   0.3068E+00
   2   4   1       28.54       35.52        0.41 o   0.1090E+00
   3   4   1       48.76       39.41        0.37 o   0.1664E-01
   4   4   1      217.82      212.75        0.42 o   0.1326E+00
   5   4   1      221.88      221.86        0.39 o   0.1521E+00
   6   4   1       23.02       21.25        0.42 o   0.2153E+00
   7   4   1       64.07       63.84        0.38 o   0.3533E+00
   8   4   1       62.59       65.19        0.45 o   0.2991E+00
   9   4   1       -2.17        3.35        7.31 <   0.0000E+00
  10   4   1       60.85       61.73        0.85 o   0.3446E+00
  11   4   1       64.92       67.31        1.10 o   0.2925E+00
  12   4   1       55.61       59.42        1.41 o   0.2574E+00
  13   4   1       82.80       84.54        3.46 o   0.3067E+00
 -12   5   1       63.88       66.15        1.94 o   0.3317E+00
 -11   5   1        7.74        1.17        3.29 <   0.0000E+00
 -10   5   1       43.79       44.03        1.06 o   0.3459E+00
  -9   5   1      158.18      158.21        0.67 o   0.2110E+00
  -8   5   1      155.03      158.78        0.51 o   0.1653E+00
  -7   5   1       71.38       75.26        0.48 o   0.2338E+00
  -6   5   1      106.21      108.46        0.39 o   0.2505E+00
  -5   5   1      290.44      293.55        0.47 o   0.1064E+00
  -4   5   1      247.07      252.66        0.46 o   0.9803E-01
  -3   5   1      137.24      134.08        0.41 o   0.2156E+00
  -2   5   1      187.32      191.15        0.43 o   0.1474E+00
  -1   5   1      372.07      372.64        0.64 o   0.8818E-01
   0   5   1      206.39      210.91        0.51 o   0.1313E+00
   1   5   1       88.23       84.56        0.47 o   0.2389E+00
   2   5   1      240.17      241.70        0.47 o   0.1359E+00
   3   5   1      219.17      220.23        0.44 o   0.1494E+00
   4   5   1      149.14      146.42        0.40 o   0.2102E+00
   5   5   1       43.37       42.42        0.41 o   0.3376E+00
   6   5   1      127.09      131.21        0.42 o   0.1873E+00
   7   5   1       79.51       76.52        0.44 o   0.2555E+00
   8   5   1       25.89       26.90        0.58 o   0.2671E+00
   9   5   1       33.82       36.33        0.87 o   0.2854E+00
  10   5   1      114.12      110.89        0.95 o   0.2258E+00
  11   5   1       48.46       51.41        1.11 o   0.2824E+00
  12   5   1       10.87       13.23        4.28 <   0.0000E+00
 -11   6   1       13.85       14.13        2.70 <   0.0000E+00
 -10   6   1       49.37       48.52        1.08 o   0.3449E+00
  -9   6   1      141.11      142.00        0.86 o   0.2257E+00
  -8   6   1       91.53       93.92        0.64 o   0.2602E+00
  -7   6   1       57.85       62.44        0.61 o   0.2153E+00
  -6   6   1        6.72        6.51        2.07 <   0.0000E+00
  -5   6   1       51.77       52.45        0.54 o   0.3503E+00
  -4   6   1       80.79       81.92        0.55 o   0.3221E+00
  -3   6   1       55.22       57.59        0.49 o   0.3134E+00
  -2   6   1      211.16      211.03        0.55 o   0.1607E+00
  -1   6   1       63.26       65.61        0.48 o   0.3003E+00
   0   6   1       63.42       64.81        0.54 o   0.3388E+00
   1   6   1       66.45       67.76        0.55 o   0.3328E+00
   2   6   1       39.94       36.40        0.53 o   0.2571E+00
   3   6   1       48.51       47.24        0.49 o   0.3450E+00
   4   6   1      106.81      109.21        0.51 o   0.2517E+00
   5   6   1       50.87       51.73        0.56 o   0.3518E+00
   6   6   1       81.95       83.24        0.56 o   0.3141E+00
   7   6   1      176.32      180.65        0.59 o   0.1423E+00
   8   6   1       21.18       23.43        0.79 o   0.2219E+00
   9   6   1       35.87       38.35        0.95 o   0.2673E+00
  10   6   1       17.51       17.11        1.51 o   0.1837E+00
  11   6   1       41.84       42.11        2.02 o   0.3415E+00
 -11   7   1       26.00       29.31        3.98 o   0.2348E+00
 -10   7   1       70.93       68.73        1.90 o   0.3101E+00
  -9   7   1      131.83      129.40        0.95 o   0.2253E+00
  -8   7   1       80.50       81.47        0.76 o   0.3272E+00
  -7   7   1       85.01       83.11        0.64 o   0.2939E+00
  -6   7   1       24.09       24.11        0.73 o   0.2445E+00
  -5   7   1      107.80      110.58        0.64 o   0.2433E+00
  -4   7   1       99.71       98.44        0.59 o   0.2936E+00
  -3   7   1       31.26       32.11        0.71 o   0.2999E+00
  -2   7   1      136.16      135.75        0.57 o   0.2398E+00
  -1   7   1      121.47      123.70        0.58 o   0.2419E+00
   0   7   1      112.05      111.75        0.57 o   0.2775E+00
   1   7   1       19.66       20.27        0.76 o   0.2135E+00
   2   7   1       16.69       19.17        0.77 o   0.1925E+00
   3   7   1       59.83       59.12        0.60 o   0.3513E+00
   4   7   1       89.23       90.06        0.63 o   0.3127E+00
   5   7   1      147.05      148.46        0.62 o   0.2174E+00
   6   7   1       87.22       88.24        0.62 o   0.3164E+00
   7   7   1      107.54      105.84        0.64 o   0.2719E+00
   8   7   1       46.29       45.57        0.80 o   0.3424E+00
   9   7   1       56.59       56.53        0.99 o   0.3563E+00
  10   7   1       48.18       43.75        1.99 o   0.2189E+00
  11   7   1       20.23       18.39        3.27 o   0.1879E+00
 -10   8   1       55.87       54.43        3.39 o   0.3434E+00
  -9   8   1        8.42       19.65        5.85 <   0.0000E+00
  -8   8   1       10.91        5.97        2.47 <   0.0000E+00
  -7   8   1       69.77       70.09        0.75 o   0.3422E+00
  -6   8   1      121.29      123.17        0.67 o   0.2447E+00
  -5   8   1       43.19       45.02        0.73 o   0.3220E+00
  -4   8   1       47.20       47.37        0.73 o   0.3512E+00
  -3   8   1       47.78       46.66        0.71 o   0.3304E+00
  -2   8   1       18.12       18.52        0.90 o   0.1989E+00
  -1   8   1       22.13       26.68        0.79 o   0.1934E+00
   0   8   1      102.68      103.96        0.63 o   0.2762E+00
   1   8   1       34.49       35.42        0.71 o   0.3146E+00
   2   8   1      119.65      119.62        0.62 o   0.2648E+00
   3   8   1       31.18       31.95        0.81 o   0.2971E+00
   4   8   1       62.68       63.58        0.68 o   0.3493E+00
   5   8   1       44.09       48.47        0.73 o   0.2157E+00
   6   8   1       63.60       64.53        0.69 o   0.3489E+00
   7   8   1       -9.53        4.74        2.12 <   0.0000E+00
   8   8   1       30.71       32.43        1.28 o   0.2880E+00
   9   8   1       78.44       77.53        1.66 o   0.3329E+00
  -7   9   1       82.53       82.22        1.71 o   0.3285E+00
  -6   9   1       36.67       33.17        1.19 o   0.2233E+00
  -5   9   1       65.16       66.96        1.04 o   0.3133E+00
  -4   9   1       58.47       56.42        1.01 o   0.3143E+00
  -3   9   1      103.40      101.65        0.96 o   0.2758E+00
  -2   9   1       54.49       54.67        1.02 o   0.3569E+00
  -1   9   1       22.91       25.20        1.15 o   0.2388E+00
   0   9   1       29.64       27.76        1.12 o   0.2526E+00
   1   9   1      198.30      194.22        0.95 o   0.1441E+00
   2   9   1       26.81       27.55        1.19 o   0.2735E+00
   3   9   1       62.10       60.19        0.98 o   0.3305E+00
   4   9   1       90.22       89.56        1.05 o   0.3124E+00
   5   9   1      130.94      131.48        0.97 o   0.2441E+00
   6   9   1       54.14       54.28        0.98 o   0.3569E+00
   7   9   1        8.59       10.98        4.61 <   0.0000E+00
   8   9   1      106.64      104.53        3.33 o   0.2649E+00
  -6  10   1       -8.51        0.07        5.38 <   0.0000E+00
  -5  10   1       31.50       36.20        1.91 o   0.2147E+00
  -4  10   1       33.79       34.45        1.71 o   0.3132E+00
  -3  10   1        1.68       11.90       20.74 <   0.0000E+00
  -2  10   1        8.90        8.11        4.25 <   0.0000E+00
  -1  10   1        9.36       15.83        3.70 <   0.0000E+00
   0  10   1       45.27       43.79        1.66 o   0.3330E+00
   1  10   1       61.21       61.09        1.25 o   0.3538E+00
   2  10   1        2.70        6.42       15.31 <   0.0000E+00
   3  10   1       63.34       63.99        1.50 o   0.3484E+00
   4  10   1       -2.21        6.71       17.63 <   0.0000E+00
   5  10   1       52.31       53.76        2.03 o   0.3496E+00
   6  10   1       43.44       48.01        2.46 o   0.2067E+00
 -14   0   2       65.65       63.92        3.38 o   0.3023E+00
 -13   0   2      130.39      129.70        2.16 o   0.2467E+00
 -12   0   2       49.73       53.73        1.66 o   0.2528E+00
 -11   0   2      101.98      100.67        1.07 o   0.2888E+00
 -10   0   2      428.33      421.01        1.28 o   0.6461E-01
  -9   0   2      203.64      202.50        1.08 o   0.1651E+00
  -8   0   2       64.29       67.07        0.81 o   0.2923E+00
  -7   0   2      213.37      211.98        0.80 o   0.1562E+00
  -6   0   2      263.78      265.53        0.65 o   0.1219E+00
  -5   0   2      375.79      378.97        0.49 o   0.8003E-01
  -4   0   2      118.97      121.16        0.32 o   0.2380E+00
  -3   0   2      401.67      403.98        0.53 o   0.7744E-01
  -2   0   2      469.54      464.72        0.72 o   0.6840E-01
   1   0   2      211.09        0.00        0.82 l   0.0000E+00
   2   0   2      319.78      315.63        0.52 o   0.1006E+00
   3   0   2      355.54      354.02        0.47 o   0.9397E-01
   4   0   2      241.00      242.75        0.39 o   0.1324E+00
   5   0   2       13.67       10.22        0.44 o   0.1028E+00
   6   0   2      181.62      179.08        0.58 o   0.1794E+00
   7   0   2       78.79       74.89        0.61 o   0.2760E+00
   8   0   2       22.46       22.26        0.80 o   0.2316E+00
   9   0   2      143.82      145.45        0.89 o   0.2221E+00
  10   0   2       98.63       97.07        1.06 o   0.2916E+00
  11   0   2       25.41       25.98        1.32 o   0.2639E+00
  12   0   2      188.59      187.28        1.74 o   0.1788E+00
  13   0   2      159.96      155.26        3.35 o   0.1544E+00
 -14   1   2       75.75       70.97        2.42 o   0.1990E+00
 -13   1   2       50.67       48.32        1.50 o   0.3186E+00
 -12   1   2        7.42        9.90        3.64 <   0.0000E+00
 -11   1   2        8.00        5.04        2.51 <   0.0000E+00
 -10   1   2      119.56      117.29        0.65 o   0.2527E+00
  -9   1   2       74.70       75.19        0.59 o   0.3384E+00
  -8   1   2       54.07       52.28        0.46 o   0.3337E+00
  -7   1   2      179.76      178.59        0.41 o   0.1879E+00
  -6   1   2       14.24        9.65        0.44 o   0.9656E-01
  -5   1   2      183.60      186.09        0.26 o   0.1649E+00
  -4   1   2       99.21       89.40        0.22 o   0.1960E-01
  -3   1   2      140.21      138.09        0.22 o   0.2277E+00
  -2   1   2      157.30      158.03        0.24 o   0.2076E+00
  -1   1   2       75.22        0.00        0.33 l   0.0000E+00
   0   1   2      101.98        0.00        0.36 l   0.0000E+00
   1   1   2      112.35        0.00        0.26 l   0.0000E+00
   2   1   2      194.97      198.25        0.27 o   0.1499E+00
   3   1   2      297.86      292.52        0.31 o   0.1032E+00
   4   1   2        9.43        3.45        0.42 o   0.3703E-01
   5   1   2      124.01      117.47        0.24 o   0.1385E+00
   6   1   2      135.34      125.11        0.33 o   0.2554E-01
   7   1   2       12.04        5.87        0.51 o   0.5339E-01
   8   1   2      226.00      220.79        0.58 o   0.1234E+00
   9   1   2       28.65       25.81        0.71 o   0.2468E+00
  10   1   2       55.39       55.88        0.81 o   0.3514E+00
  11   1   2        8.80        4.80        2.32 <   0.0000E+00
  12   1   2       73.65       75.37        1.14 o   0.3203E+00
  13   1   2       22.82       16.58        2.39 o   0.1150E+00
  14   1   2       -7.33        3.76        9.85 <   0.0000E+00
 -14   2   2       86.53       83.84        3.44 o   0.2748E+00
 -13   2   2      115.18      110.91        1.87 o   0.1972E+00
 -12   2   2       53.79       55.23        1.01 o   0.3446E+00
 -11   2   2        9.47        0.91        2.05 <   0.0000E+00
 -10   2   2      169.50      168.31        0.76 o   0.1971E+00
  -9   2   2      127.05      129.30        0.44 o   0.2359E+00
  -8   2   2        7.36        1.94        1.13 o   0.1859E-01
  -7   2   2      166.67      170.19        0.33 o   0.1643E+00
  -6   2   2      175.80      172.83        0.31 o   0.1810E+00
  -5   2   2      114.59      114.85        0.26 o   0.2694E+00
  -4   2   2      151.71      153.08        0.26 o   0.2100E+00
  -3   2   2       73.40       67.61        0.23 o   0.1779E+00
  -2   2   2       43.59       43.20        0.27 o   0.3455E+00
  -1   2   2      102.25       99.79        0.30 o   0.2753E+00
   0   2   2       27.18       28.42        0.33 o   0.2730E+00
   1   2   2      935.29      934.93        1.09 o   0.3423E-01
   2   2   2      106.73      101.92        0.25 o   0.2149E+00
   3   2   2      381.57      383.79        0.41 o   0.8162E-01
   4   2   2      210.36      201.31        0.29 o   0.7035E-01
   5   2   2       57.58       66.15        0.26 o   0.3067E-01
   6   2   2      199.50      199.17        0.34 o   0.1700E+00
   7   2   2      220.39      220.78        0.34 o   0.1516E+00
   8   2   2      134.69      136.35        0.37 o   0.2315E+00
   9   2   2      210.18      210.37        0.59 o   0.1608E+00
  10   2   2       54.21       51.18        0.77 o   0.2835E+00
  11   2   2      124.25      126.35        0.85 o   0.2372E+00
  12   2   2       38.75       37.67        1.20 o   0.3164E+00
  13   2   2      107.77      105.35        1.92 o   0.2653E+00
  14   2   2       43.52       45.94        3.65 o   0.3133E+00
 -13   3   2       61.31       60.48        1.64 o   0.3473E+00
 -12   3   2       85.86       84.43        1.08 o   0.3103E+00
 -11   3   2       75.56       73.97        0.86 o   0.3218E+00
 -10   3   2       51.57       53.23        0.84 o   0.3366E+00
  -9   3   2      110.04      112.18        0.48 o   0.2615E+00
  -8   3   2       49.53       48.12        0.36 o   0.3371E+00
  -7   3   2      102.31      102.84        0.34 o   0.2878E+00
  -6   3   2       38.49       37.01        0.35 o   0.3228E+00
  -5   3   2      290.18      288.93        0.41 o   0.1163E+00
  -4   3   2       98.98       87.32        0.29 o   0.0000E+00
  -3   3   2       78.51       75.77        0.28 o   0.2976E+00
  -2   3   2       72.11       75.71        0.32 o   0.2568E+00
  -1   3   2       90.07       81.91        0.33 o   0.7551E-01
   0   3   2      312.54      309.76        0.44 o   0.1053E+00
   1   3   2       25.12       29.72        0.35 o   0.1851E+00
   2   3   2      107.90      105.92        0.29 o   0.2724E+00
   3   3   2       88.85       86.77        0.27 o   0.3081E+00
   4   3   2       28.44       34.40        0.32 o   0.1570E+00
   5   3   2       27.32       29.58        0.34 o   0.2681E+00
   6   3   2       58.65       63.12        0.33 o   0.2477E+00
   7   3   2      104.57      105.26        0.33 o   0.2821E+00
   8   3   2      148.32      154.22        0.36 o   0.1206E+00
   9   3   2       31.99       34.99        0.69 o   0.2584E+00
  10   3   2       90.21       90.80        0.83 o   0.3121E+00
  11   3   2       85.48       83.97        0.96 o   0.3119E+00
  12   3   2       73.97       73.10        1.15 o   0.3372E+00
  13   3   2       -5.35        9.56       10.28 <   0.0000E+00
 -13   4   2       60.68       64.94        2.39 o   0.2103E+00
 -12   4   2      133.15      130.43        1.11 o   0.2125E+00
 -11   4   2      109.08      110.29        0.93 o   0.2766E+00
 -10   4   2       34.42       32.53        0.99 o   0.2847E+00
  -9   4   2       34.73       32.80        0.72 o   0.2969E+00
  -8   4   2      111.12      113.13        0.45 o   0.2577E+00
  -7   4   2      194.53      191.34        0.41 o   0.1683E+00
  -6   4   2       40.52       41.44        0.39 o   0.3350E+00
  -5   4   2      211.84      216.19        0.40 o   0.1284E+00
  -4   4   2      268.06      275.89        0.46 o   0.7749E-01
  -3   4   2       83.29       88.59        0.36 o   0.1791E+00
  -2   4   2      238.49      235.05        0.46 o   0.1336E+00
  -1   4   2      149.34      147.32        0.37 o   0.2176E+00
   0   4   2      284.90      286.43        0.44 o   0.1141E+00
   1   4   2      236.70      234.14        0.43 o   0.1411E+00
   2   4   2      127.25      123.59        0.36 o   0.2186E+00
   3   4   2      302.61      304.63        0.47 o   0.1059E+00
   4   4   2      285.15      284.43        0.47 o   0.1179E+00
   5   4   2       35.76       36.15        0.39 o   0.3209E+00
   6   4   2       64.40       65.68        0.37 o   0.3366E+00
   7   4   2      126.61      128.71        0.40 o   0.2355E+00
   8   4   2      164.84      169.59        0.46 o   0.1465E+00
   9   4   2       22.92       29.14        0.87 o   0.1357E+00
  10   4   2      119.98      119.90        0.91 o   0.2630E+00
  11   4   2      116.61      115.31        1.06 o   0.2602E+00
  12   4   2        6.15        8.44        7.03 <   0.0000E+00
  13   4   2       50.95       53.01        3.51 o   0.3157E+00
 -12   5   2       10.92        3.03        3.53 <   0.0000E+00
 -11   5   2        8.99        0.08        2.75 <   0.0000E+00
 -10   5   2       67.53       65.53        1.01 o   0.3214E+00
  -9   5   2       30.13       30.82        0.81 o   0.2941E+00
  -8   5   2       23.93       22.09        0.66 o   0.2292E+00
  -7   5   2       16.88       17.66        0.69 o   0.1912E+00
  -6   5   2       20.79       20.12        0.53 o   0.2172E+00
  -5   5   2       79.49       79.10        0.40 o   0.3333E+00
  -4   5   2       55.70       54.93        0.43 o   0.3538E+00
  -3   5   2      104.95      103.59        0.40 o   0.2829E+00
  -2   5   2       14.62       10.24        0.60 o   0.9968E-01
  -1   5   2      106.96      104.42        0.44 o   0.2637E+00
   0   5   2       38.81       42.89        0.47 o   0.2542E+00
   1   5   2      102.73      106.21        0.44 o   0.2405E+00
   2   5   2       58.58       60.45        0.39 o   0.3311E+00
   3   5   2       17.73       17.05        0.51 o   0.1891E+00
   4   5   2       71.37       70.17        0.38 o   0.3425E+00
   5   5   2       35.29       37.22        0.43 o   0.3061E+00
   6   5   2       96.89       99.60        0.39 o   0.2472E+00
   7   5   2       30.78       33.69        0.52 o   0.2671E+00
   8   5   2       61.34       58.46        0.54 o   0.3014E+00
   9   5   2       26.70       30.87        0.97 o   0.2071E+00
  10   5   2       21.92       24.95        1.21 o   0.2219E+00
  11   5   2       19.73       20.13        1.62 o   0.2167E+00
  12   5   2       38.06       39.40        2.12 o   0.3127E+00
 -11   6   2      106.67      104.65        1.61 o   0.2621E+00
 -10   6   2       57.36       56.60        1.07 o   0.3488E+00
  -9   6   2       52.01       52.72        0.93 o   0.3529E+00
  -8   6   2      165.66      162.14        0.66 o   0.1750E+00
  -7   6   2      124.71      126.75        0.62 o   0.2453E+00
  -6   6   2       16.33       15.11        0.94 o   0.1638E+00
  -5   6   2       93.81       93.73        0.51 o   0.3091E+00
  -4   6   2       76.69       78.74        0.55 o   0.3109E+00
  -3   6   2      191.63      194.17        0.56 o   0.1575E+00
  -2   6   2      195.17      193.57        0.50 o   0.1718E+00
  -1   6   2      110.82      112.69        0.52 o   0.2585E+00
   0   6   2       95.03       94.54        0.49 o   0.3071E+00
   1   6   2      117.88      116.21        0.51 o   0.2649E+00
   2   6   2       25.48       26.10        0.57 o   0.2638E+00
   3   6   2      104.37      106.02        0.47 o   0.2759E+00
   4   6   2      196.52      196.93        0.56 o   0.1709E+00
   5   6   2      100.28      102.46        0.56 o   0.2736E+00
   6   6   2       36.37       33.81        0.66 o   0.2592E+00
   7   6   2      105.16      108.07        0.59 o   0.2614E+00
   8   6   2       56.76       56.33        0.72 o   0.3526E+00
   9   6   2       15.12       13.97        1.53 o   0.1479E+00
  10   6   2       98.05       96.88        1.06 o   0.2993E+00
  11   6   2      138.39      137.26        1.88 o   0.2335E+00
  12   6   2       51.52       51.43        3.62 o   0.3539E+00
 -11   7   2       57.75       57.16        3.28 o   0.3534E+00
 -10   7   2       -5.61        1.24        7.41 <   0.0000E+00
  -9   7   2       97.33       96.26        0.99 o   0.2926E+00
  -8   7   2       18.10       19.09        1.19 o   0.2036E+00
  -7   7   2       39.67       41.16        0.74 o   0.3308E+00
  -6   7   2       54.11       56.48        0.64 o   0.3044E+00
  -5   7   2       44.54       45.97        0.69 o   0.3256E+00
  -4   7   2       80.65       78.83        0.59 o   0.3208E+00
  -3   7   2       19.74       21.98        0.78 o   0.2190E+00
  -2   7   2       12.70       11.68        1.03 o   0.1294E+00
  -1   7   2       86.25       90.16        0.54 o   0.2391E+00
   0   7   2      106.03      107.43        0.62 o   0.2769E+00
   1   7   2       59.43       60.16        0.66 o   0.3471E+00
   2   7   2       14.24       17.68        0.94 o   0.1666E+00
   3   7   2       65.53       64.88        0.64 o   0.3486E+00
   4   7   2       56.59       56.33        0.65 o   0.3552E+00
   5   7   2        6.95        3.20        2.13 <   0.0000E+00
   6   7   2       70.05       65.63        0.64 o   0.2195E+00
   7   7   2       28.38       32.07        0.78 o   0.2282E+00
   8   7   2       44.85       45.52        0.83 o   0.3450E+00
   9   7   2       21.64       22.82        1.34 o   0.2334E+00
  10   7   2       87.73       91.35        1.91 o   0.2447E+00
 -10   8   2       66.04       69.31        2.40 o   0.2973E+00
  -9   8   2       66.57       67.49        1.93 o   0.3417E+00
  -8   8   2       27.89       27.59        1.33 o   0.2731E+00
  -7   8   2       52.92       50.78        0.89 o   0.3107E+00
  -6   8   2      143.69      144.09        0.71 o   0.2278E+00
  -5   8   2       30.63       33.02        0.82 o   0.2752E+00
  -4   8   2       -3.36        2.14        5.18 <   0.0000E+00
  -3   8   2      135.25      134.47        0.70 o   0.2404E+00
  -2   8   2      123.67      121.43        0.66 o   0.2409E+00
  -1   8   2      120.16      119.32        0.63 o   0.2618E+00
   0   8   2        7.55        2.00        1.86 <   0.0000E+00
   1   8   2      125.72      123.46        0.64 o   0.2403E+00
   2   8   2       15.25       17.32        1.08 o   0.1785E+00
   3   8   2       89.74       88.89        0.69 o   0.3163E+00
   4   8   2       71.86       73.30        0.68 o   0.3281E+00
   5   8   2      156.89      156.42        0.67 o   0.2127E+00
   6   8   2      117.25      118.84        0.68 o   0.2578E+00
   7   8   2       63.58       64.76        0.79 o   0.3384E+00
   8   8   2       31.51       28.17        1.43 o   0.2245E+00
   9   8   2       94.49       97.11        2.31 o   0.2710E+00
  -7   9   2       20.79       22.44        2.26 o   0.2278E+00
  -6   9   2       18.38       19.17        1.58 o   0.2054E+00
  -5   9   2       39.12       40.01        1.19 o   0.3226E+00
  -4   9   2       23.67       27.52        1.33 o   0.1986E+00
  -3   9   2       18.02       20.12        1.54 o   0.2038E+00
  -2   9   2        9.66        1.61        2.51 <   0.0000E+00
  -1   9   2       15.32       14.23        1.53 o   0.1484E+00
   0   9   2       41.69       42.54        1.12 o   0.3398E+00
   1   9   2       10.75        9.24        2.47 <   0.0000E+00
   2   9   2       26.07       27.90        1.28 o   0.2673E+00
   3   9   2       40.78       42.85        1.11 o   0.3057E+00
   4   9   2       10.69        8.29        2.37 <   0.0000E+00
   5   9   2       33.40       34.67        1.08 o   0.3087E+00
   6   9   2        5.00       10.71        5.70 <   0.0000E+00
   7   9   2       15.54       17.53        2.34 o   0.1817E+00
   8   9   2       15.58       22.21        4.16 <   0.0000E+00
  -6  10   2      113.19      113.33        1.95 o   0.2755E+00
  -5  10   2       52.78       51.38        2.05 o   0.3372E+00
  -4  10   2       36.69       35.97        1.89 o   0.3192E+00
  -3  10   2      105.15      104.00        1.62 o   0.2815E+00
  -2  10   2      106.61      102.90        1.67 o   0.2304E+00
  -1  10   2       16.77       18.42        2.43 o   0.1934E+00
   0  10   2      151.86      149.94        1.49 o   0.2140E+00
   1  10   2       49.55       48.57        1.29 o   0.3393E+00
   2  10   2      139.13      135.90        1.63 o   0.2045E+00
   3  10   2       15.34       16.17        2.58 <   0.0000E+00
   4  10   2       20.68       18.36        2.34 o   0.1809E+00
   5  10   2       67.33       64.21        1.93 o   0.2696E+00
   6  10   2       67.80       67.08        2.37 o   0.3466E+00
 -14   1   3      108.90      102.36        3.50 o   0.1137E+00
 -13   1   3      112.47      112.73        1.21 o   0.2765E+00
 -12   1   3       29.14       27.49        1.31 o   0.2442E+00
 -11   1   3      111.69      111.93        0.89 o   0.2712E+00
 -10   1   3       54.70       50.41        0.68 o   0.2217E+00
  -9   1   3       98.58       96.06        0.61 o   0.2694E+00
  -8   1   3      246.12      247.88        0.46 o   0.1324E+00
  -7   1   3       86.25       84.88        0.30 o   0.3135E+00
  -6   1   3      151.70      154.02        0.30 o   0.1942E+00
  -5   1   3      362.74      363.44        0.36 o   0.9006E-01
  -4   1   3      110.96      106.32        0.23 o   0.1990E+00
  -3   1   3      112.94      110.10        0.24 o   0.2595E+00
  -2   1   3      375.84      375.08        0.41 o   0.8851E-01
  -1   1   3      138.84      141.18        0.30 o   0.2043E+00
   0   1   3      128.11      130.18        0.31 o   0.2266E+00
   1   1   3      173.95      177.59        0.28 o   0.1568E+00
   2   1   3      710.49      706.85        0.71 o   0.4571E-01
   3   1   3      370.45      364.60        0.38 o   0.8144E-01
   4   1   3      141.32      135.59        0.23 o   0.1545E+00
   5   1   3      206.99      206.72        0.30 o   0.1639E+00
   6   1   3      323.48      327.89        0.38 o   0.8733E-01
   7   1   3       15.20       16.04        0.46 o   0.1681E+00
   8   1   3       60.30       57.78        0.36 o   0.3209E+00
   9   1   3      141.50      140.56        0.62 o   0.2320E+00
  10   1   3      232.34      233.06        0.86 o   0.1445E+00
  11   1   3       67.12       63.02        0.99 o   0.2407E+00
  12   1   3       44.68       44.71        1.17 o   0.3473E+00
  13   1   3       53.49       52.41        1.65 o   0.3389E+00
  14   1   3       98.38       99.73        3.43 o   0.2916E+00
 -14   2   3       -6.42        4.39       10.68 <   0.0000E+00
 -13   2   3        0.53        3.13       74.83 <   0.0000E+00
 -12   2   3      106.89      108.39        0.98 o   0.2747E+00
 -11   2   3       81.63       80.50        0.88 o   0.3296E+00
 -10   2   3       30.48       30.52        0.76 o   0.2954E+00
  -9   2   3      123.68      125.00        0.46 o   0.2456E+00
  -8   2   3      198.10      202.46        0.38 o   0.1345E+00
  -7   2   3      111.27      110.42        0.31 o   0.2786E+00
  -6   2   3       10.66        8.36        0.51 o   0.9418E-01
  -5   2   3       29.99       38.44        0.29 o   0.7150E-01
  -4   2   3      139.92      140.72        0.26 o   0.2265E+00
  -3   2   3       95.34       98.05        0.25 o   0.2559E+00
  -2   2   3      146.41      147.33        0.30 o   0.2174E+00
  -1   2   3      137.25      135.44        0.31 o   0.2328E+00
   0   2   3      132.19      135.07        0.30 o   0.2068E+00
   1   2   3      988.34      988.82        1.14 o   0.3215E-01
   2   2   3      422.05      411.27        0.46 o   0.5467E-01
   3   2   3      135.95      143.20        0.27 o   0.8283E-01
   4   2   3      238.61      231.44        0.33 o   0.9914E-01
   5   2   3      313.46      308.36        0.41 o   0.9749E-01
   6   2   3       89.71       89.93        0.29 o   0.3121E+00
   7   2   3      104.76      109.21        0.31 o   0.2078E+00
   8   2   3       58.58       61.38        0.41 o   0.3143E+00
   9   2   3       16.08       18.03        0.85 o   0.1866E+00
  10   2   3       13.91       18.54        1.24 o   0.1538E+00
  11   2   3       90.51       90.06        0.92 o   0.3148E+00
  12   2   3       -6.78        2.02        4.04 <   0.0000E+00
  13   2   3       73.60       74.05        1.85 o   0.3407E+00
  14   2   3       71.06       67.21        3.53 o   0.2555E+00
 -13   3   3       20.02       20.10        2.25 o   0.2072E+00
 -12   3   3       62.89       61.37        1.11 o   0.3440E+00
 -11   3   3      120.54      118.66        0.94 o   0.2430E+00
 -10   3   3       70.16       71.57        0.82 o   0.3284E+00
  -9   3   3       13.92        9.03        0.81 o   0.8560E-01
  -8   3   3      191.71      190.71        0.41 o   0.1767E+00
  -7   3   3      161.40      166.37        0.37 o   0.1416E+00
  -6   3   3      139.56      138.38        0.33 o   0.2326E+00
  -5   3   3       88.48       90.46        0.32 o   0.2933E+00
  -4   3   3      212.38      209.29        0.34 o   0.1478E+00
  -3   3   3      200.99      206.84        0.33 o   0.1129E+00
  -2   3   3      122.62      122.44        0.36 o   0.2598E+00
  -1   3   3      228.06      228.09        0.39 o   0.1479E+00
   0   3   3      352.75      350.70        0.47 o   0.9463E-01
   1   3   3      256.50      259.09        0.42 o   0.1193E+00
   2   3   3       73.79       75.75        0.30 o   0.3090E+00
   3   3   3      301.28      297.53        0.38 o   0.1077E+00
   4   3   3       69.35       77.93        0.32 o   0.4675E-01
   5   3   3      159.08      157.65        0.34 o   0.2088E+00
   6   3   3      140.87      141.21        0.35 o   0.2286E+00
   7   3   3       95.18       97.25        0.37 o   0.2781E+00
   8   3   3      118.96      116.45        0.42 o   0.2419E+00
   9   3   3      127.64      130.81        0.60 o   0.2108E+00
  10   3   3       19.60       21.23        1.03 o   0.2174E+00
  11   3   3       93.25       91.88        1.04 o   0.2993E+00
  12   3   3       69.21       69.53        1.17 o   0.3463E+00
  13   3   3       63.16       63.27        2.41 o   0.3540E+00
 -13   4   3       26.36       29.40        2.92 o   0.2544E+00
 -12   4   3        6.84        1.83        3.90 <   0.0000E+00
 -11   4   3       18.07       16.18        1.50 o   0.1666E+00
 -10   4   3       69.37       70.15        0.90 o   0.3433E+00
  -9   4   3       76.28       78.09        0.66 o   0.2934E+00
  -8   4   3       57.60       58.45        0.46 o   0.3467E+00
  -7   4   3       53.19       52.41        0.40 o   0.3557E+00
  -6   4   3      108.50      108.26        0.43 o   0.2816E+00
  -5   4   3       12.90       11.77        0.71 o   0.1266E+00
  -4   4   3       53.96       53.40        0.38 o   0.3556E+00
  -3   4   3       46.27       43.07        0.38 o   0.2943E+00
  -2   4   3        6.12        2.29        1.41 <   0.0000E+00
  -1   4   3       66.39       67.55        0.36 o   0.3409E+00
   0   4   3      169.56      169.03        0.39 o   0.1982E+00
   1   4   3      217.94      219.75        0.44 o   0.1463E+00
   2   4   3      196.63      192.63        0.40 o   0.1577E+00
   3   4   3      485.61      474.22        0.64 o   0.4683E-01
   4   4   3       68.40       67.78        0.37 o   0.3481E+00
   5   4   3       21.54       17.37        0.47 o   0.1661E+00
   6   4   3       18.24       17.58        0.61 o   0.1922E+00
   7   4   3       53.13       55.96        0.42 o   0.2889E+00
   8   4   3      111.25      115.78        0.46 o   0.1824E+00
   9   4   3      120.35      123.02        0.64 o   0.2285E+00
  10   4   3       64.12       65.86        0.93 o   0.3208E+00
  11   4   3       59.56       62.44        1.25 o   0.2932E+00
  12   4   3       30.18       30.12        1.74 o   0.2928E+00
  13   4   3       18.36       24.44        4.69 <   0.0000E+00
 -12   5   3       12.12        6.80        3.70 <   0.0000E+00
 -11   5   3      200.83      195.85        1.13 o   0.1313E+00
 -10   5   3       75.47       75.82        0.97 o   0.3394E+00
  -9   5   3        7.20        3.96        2.40 <   0.0000E+00
  -8   5   3      138.64      139.08        0.58 o   0.2329E+00
  -7   5   3      125.99      127.61        0.46 o   0.2458E+00
  -6   5   3       93.57       93.73        0.43 o   0.3095E+00
  -5   5   3      133.43      132.57        0.40 o   0.2425E+00
  -4   5   3      212.11      217.91        0.42 o   0.1120E+00
  -3   5   3      339.40      333.67        0.52 o   0.8685E-01
  -2   5   3      139.58      132.54        0.42 o   0.1191E+00
  -1   5   3      182.18      177.21        0.50 o   0.1532E+00
   0   5   3      308.66      311.40        0.57 o   0.1014E+00
   1   5   3      134.19      139.08        0.43 o   0.1638E+00
   2   5   3       38.51       36.73        0.42 o   0.3055E+00
   3   5   3      117.53      118.52        0.38 o   0.2597E+00
   4   5   3      195.97      197.93        0.42 o   0.1662E+00
   5   5   3       96.09       95.20        0.42 o   0.3045E+00
   6   5   3        9.47        8.88        0.95 o   0.9320E-01
   7   5   3       68.75       70.99        0.49 o   0.3094E+00
   8   5   3      163.69      160.28        0.58 o   0.1771E+00
   9   5   3       68.04       72.19        0.76 o   0.2336E+00
  10   5   3       -2.85        1.62        9.91 <   0.0000E+00
  11   5   3       73.34       70.73        1.22 o   0.3031E+00
  12   5   3       81.62       75.52        3.30 o   0.1297E+00
 -12   6   3       64.80       63.58        3.28 o   0.3408E+00
 -11   6   3       12.88        8.26        4.10 <   0.0000E+00
 -10   6   3       10.88       13.80        2.65 <   0.0000E+00
  -9   6   3       27.47       29.95        1.06 o   0.2624E+00
  -8   6   3       82.82       81.95        0.67 o   0.3249E+00
  -7   6   3       46.05       46.87        0.64 o   0.3426E+00
  -6   6   3      136.14      133.83        0.57 o   0.2289E+00
  -5   6   3      104.25      105.71        0.53 o   0.2759E+00
  -4   6   3       24.79       25.77        0.57 o   0.2586E+00
  -3   6   3       87.82       87.40        0.52 o   0.3195E+00
  -2   6   3       58.54       60.38        0.49 o   0.3384E+00
  -1   6   3       53.37       51.75        0.54 o   0.3375E+00
   0   6   3       57.43       56.86        0.48 o   0.3487E+00
   1   6   3       86.74       90.82        0.51 o   0.2228E+00
   2   6   3       78.93       79.12        0.49 o   0.3344E+00
   3   6   3       35.27       35.27        0.52 o   0.3189E+00
   4   6   3       28.61       27.40        0.61 o   0.2789E+00
   5   6   3       86.26       86.39        0.54 o   0.3223E+00
   6   6   3       14.67       14.47        0.98 o   0.1625E+00
   7   6   3       43.90       44.24        0.66 o   0.3461E+00
   8   6   3       13.90       17.87        1.25 o   0.1644E+00
   9   6   3       -5.67        5.33        4.26 <   0.0000E+00
  10   6   3       28.83       28.47        1.31 o   0.2831E+00
  11   6   3       19.95       20.06        3.57 <   0.0000E+00
 -11   7   3       47.09       46.54        3.59 o   0.3472E+00
 -10   7   3      101.96       98.08        1.87 o   0.2172E+00
  -9   7   3       84.12       83.87        1.04 o   0.3241E+00
  -8   7   3       28.70       30.22        1.07 o   0.2847E+00
  -7   7   3       43.45       44.09        0.75 o   0.3415E+00
  -6   7   3       16.23       15.17        1.02 o   0.1659E+00
  -5   7   3       34.29       35.77        0.73 o   0.3086E+00
  -4   7   3      134.09      132.21        0.62 o   0.2399E+00
  -3   7   3        7.54        0.51        1.77 <   0.0000E+00
  -2   7   3       85.71       83.24        0.59 o   0.2959E+00
  -1   7   3       76.70       76.43        0.56 o   0.3368E+00
   0   7   3      154.03      152.11        0.66 o   0.2095E+00
   1   7   3       15.37       12.31        1.10 o   0.1210E+00
   2   7   3       78.44       78.07        0.59 o   0.3349E+00
   3   7   3       69.96       72.34        0.64 o   0.3170E+00
   4   7   3      128.30      129.78        0.64 o   0.2403E+00
   5   7   3      172.76      172.27        0.63 o   0.1947E+00
   6   7   3       96.76       99.64        0.65 o   0.2636E+00
   7   7   3      151.73      150.21        0.69 o   0.2113E+00
   8   7   3       81.15       80.96        0.85 o   0.3306E+00
   9   7   3       87.53       83.61        1.02 o   0.2313E+00
  10   7   3       62.57       64.20        1.99 o   0.3326E+00
  -9   8   3       -1.60       10.54       44.90 <   0.0000E+00
  -8   8   3       55.45       54.73        1.25 o   0.3567E+00
  -7   8   3       78.33       80.63        0.96 o   0.2927E+00
  -6   8   3       15.69       16.49        1.43 o   0.1779E+00
  -5   8   3       70.43       73.53        0.75 o   0.2726E+00
  -4   8   3      121.60      121.17        0.74 o   0.2618E+00
  -3   8   3       88.13       87.67        0.67 o   0.3180E+00
  -2   8   3       80.70       82.95        0.69 o   0.2809E+00
  -1   8   3      120.92      119.87        0.66 o   0.2598E+00
   0   8   3       15.41       16.95        1.06 o   0.1809E+00
   1   8   3       83.34       84.46        0.68 o   0.3166E+00
   2   8   3       62.73       64.46        0.69 o   0.3324E+00
   3   8   3      116.18      119.01        0.72 o   0.2344E+00
   4   8   3      114.36      115.42        0.68 o   0.2647E+00
   5   8   3       75.60       76.67        0.73 o   0.3341E+00
   6   8   3       12.51        8.27        1.59 o   0.8308E-01
   7   8   3        6.39        8.06        3.07 <   0.0000E+00
   8   8   3        7.60        2.88        3.84 <   0.0000E+00
   9   8   3       28.61       29.80        2.68 o   0.2852E+00
  -7   9   3       45.86       46.75        1.79 o   0.3410E+00
  -6   9   3       58.44       56.60        1.23 o   0.3172E+00
  -5   9   3      117.24      116.13        1.16 o   0.2653E+00
  -4   9   3       83.78       81.59        1.21 o   0.3035E+00
  -3   9   3       27.40       28.22        1.45 o   0.2773E+00
  -2   9   3      176.77      172.82        1.17 o   0.1606E+00
  -1   9   3      172.02      170.73        1.05 o   0.1922E+00
   0   9   3       19.77       19.94        1.54 o   0.2138E+00
   1   9   3       21.65       22.86        1.29 o   0.2352E+00
   2   9   3      138.76      135.00        1.10 o   0.1958E+00
   3   9   3       21.63       20.95        1.38 o   0.2207E+00
   4   9   3       10.64        7.79        2.24 <   0.0000E+00
   5   9   3       63.46       64.45        0.97 o   0.3424E+00
   6   9   3      102.92       99.69        1.09 o   0.2347E+00
   7   9   3       29.16       31.60        2.29 o   0.2724E+00
  -6  10   3       32.66       32.65        2.64 o   0.3013E+00
  -5  10   3       13.36       18.72        3.40 <   0.0000E+00
  -4  10   3       44.60       47.43        1.79 o   0.2992E+00
  -3  10   3       17.43       15.67        2.50 o   0.1690E+00
  -2  10   3       -5.88       10.33        6.40 <   0.0000E+00
  -1  10   3       13.25       19.24        2.79 <   0.0000E+00
   0  10   3      105.13      104.19        1.33 o   0.2887E+00
   1  10   3        6.55        3.67        5.97 <   0.0000E+00
   2  10   3        4.43        0.26        9.06 <   0.0000E+00
   3  10   3        8.26        7.57        4.20 <   0.0000E+00
   4  10   3       15.14       12.75        2.99 <   0.0000E+00
   5  10   3        5.03        8.02        9.06 <   0.0000E+00
   6  10   3       70.98       66.93        3.45 o   0.2623E+00
 -14   0   4       51.60       49.92        3.49 o   0.3282E+00
 -13   0   4      144.82      141.46        1.86 o   0.1978E+00
 -12   0   4       89.99       89.17        1.49 o   0.3124E+00
 -11   0   4       24.88       24.51        1.56 o   0.2519E+00
 -10   0   4      151.75      154.86        1.00 o   0.1812E+00
  -9   0   4      451.75      446.51        1.29 o   0.6939E-01
  -8   0   4       93.08       96.20        0.46 o   0.2651E+00
  -7   0   4       98.74       95.97        0.42 o   0.2730E+00
  -6   0   4       97.06       97.40        0.38 o   0.2969E+00
  -5   0   4      343.67      332.12        0.49 o   0.4943E-01
  -4   0   4      316.22      318.01        0.48 o   0.9943E-01
  -3   0   4      143.07      143.33        0.36 o   0.2272E+00
  -2   0   4       46.36       53.76        0.33 o   0.6993E-01
  -1   0   4      553.40      542.38        0.94 o   0.4438E-01
   0   0   4      316.80      313.25        0.63 o   0.1031E+00
   1   0   4       88.72      100.69        0.33 o   0.0000E+00
   2   0   4      267.65      251.26        0.45 o   0.6820E-02
   3   0   4      590.92      585.62        0.81 o   0.5401E-01
   4   0   4      200.63      200.98        0.37 o   0.1660E+00
   5   0   4       14.40       13.76        0.48 o   0.1514E+00
   6   0   4      119.23      107.68        0.41 o   0.7260E-02
   7   0   4      314.80      312.38        0.53 o   0.1060E+00
   8   0   4      196.19      197.83        0.71 o   0.1613E+00
   9   0   4       87.28       86.42        0.89 o   0.3156E+00
  10   0   4      165.31      162.68        1.07 o   0.1911E+00
  11   0   4       53.46       50.35        1.66 o   0.2568E+00
  12   0   4       73.57       72.44        1.56 o   0.3359E+00
  13   0   4       51.91       48.21        2.03 o   0.2297E+00
 -14   1   4       48.18       46.01        3.57 o   0.3183E+00
 -13   1   4       27.74       29.26        1.42 o   0.2784E+00
 -12   1   4       -1.95        4.37       12.93 <   0.0000E+00
 -11   1   4       96.63       94.99        0.91 o   0.2982E+00
 -10   1   4      125.22      123.81        0.70 o   0.2558E+00
  -9   1   4       12.32       14.66        0.87 o   0.1534E+00
  -8   1   4       27.45       27.97        0.37 o   0.2776E+00
  -7   1   4       35.46       34.83        0.31 o   0.3165E+00
  -6   1   4      188.43      183.29        0.33 o   0.1426E+00
  -5   1   4       81.38       82.84        0.25 o   0.3033E+00
  -4   1   4       73.14       63.28        0.24 o   0.8268E-02
  -3   1   4      162.55      165.04        0.27 o   0.1887E+00
  -2   1   4      122.51      118.20        0.27 o   0.2094E+00
  -1   1   4       14.09       12.02        0.43 o   0.1254E+00
   0   1   4      227.87      231.90        0.38 o   0.1202E+00
   1   1   4       22.69       22.99        0.29 o   0.2384E+00
   2   1   4       61.62       53.69        0.24 o   0.6161E-01
   3   1   4      165.56      161.61        0.26 o   0.1808E+00
   4   1   4      296.77      295.57        0.33 o   0.1136E+00
   5   1   4      179.33      169.63        0.31 o   0.5600E-01
   6   1   4      142.72      143.73        0.30 o   0.2262E+00
   7   1   4      120.99      120.40        0.30 o   0.2627E+00
   8   1   4       61.32       59.97        0.37 o   0.3434E+00
   9   1   4        4.03        9.15        3.78 <   0.0000E+00
  10   1   4       42.40       40.21        0.86 o   0.2956E+00
  11   1   4       11.99        9.10        2.05 <   0.0000E+00
  12   1   4       68.68       67.84        1.22 o   0.3465E+00
  13   1   4       46.24       44.35        1.41 o   0.3108E+00
 -14   2   4       91.29       92.25        3.42 o   0.3086E+00
 -13   2   4       70.36       68.28        1.34 o   0.2939E+00
 -12   2   4      154.21      151.53        1.05 o   0.2012E+00
 -11   2   4       17.90       13.99        1.30 o   0.1453E+00
 -10   2   4       62.82       62.66        0.67 o   0.3542E+00
  -9   2   4      215.25      212.52        0.53 o   0.1521E+00
  -8   2   4      100.88      101.65        0.35 o   0.2921E+00
  -7   2   4       15.60       11.86        0.42 o   0.1208E+00
  -6   2   4      227.49      227.10        0.35 o   0.1489E+00
  -5   2   4       59.46       67.60        0.28 o   0.5211E-01
  -4   2   4      276.39      281.18        0.32 o   0.9682E-01
  -3   2   4      133.89      137.65        0.27 o   0.1953E+00
  -2   2   4       33.22       35.65        0.28 o   0.2857E+00
  -1   2   4      248.75      245.86        0.43 o   0.1334E+00
   0   2   4       96.27       89.52        0.31 o   0.1288E+00
   1   2   4      269.52      265.32        0.40 o   0.1167E+00
   2   2   4      189.80      196.85        0.30 o   0.9650E-01
   3   2   4      328.67      331.12        0.36 o   0.9530E-01
   4   2   4      339.63      338.23        0.37 o   0.9849E-01
   5   2   4      155.07      162.68        0.33 o   0.8629E-01
   6   2   4       15.00       15.42        0.44 o   0.1629E+00
   7   2   4      209.57      212.02        0.38 o   0.1504E+00
   8   2   4      118.19      118.81        0.35 o   0.2630E+00
   9   2   4      128.51      132.49        0.61 o   0.1966E+00
  10   2   4       40.90       37.23        0.84 o   0.2369E+00
  11   2   4      178.24      178.99        0.94 o   0.1845E+00
  12   2   4       40.10       37.75        1.16 o   0.2783E+00
  13   2   4       75.37       76.99        1.62 o   0.3128E+00
 -13   3   4       61.28       60.72        1.36 o   0.3519E+00
 -12   3   4      142.14      138.38        1.15 o   0.1854E+00
 -11   3   4       59.82       60.26        1.12 o   0.3558E+00
 -10   3   4       14.79       14.14        1.35 o   0.1530E+00
  -9   3   4       67.66       65.67        0.47 o   0.3206E+00
  -8   3   4       58.69       56.98        0.37 o   0.3383E+00
  -7   3   4       58.10       61.20        0.35 o   0.2852E+00
  -6   3   4      222.14      220.50        0.38 o   0.1529E+00
  -5   3   4       30.37       23.80        0.34 o   0.1313E+00
  -4   3   4      129.12      131.99        0.34 o   0.2158E+00
  -3   3   4      119.66      118.31        0.31 o   0.2638E+00
  -2   3   4      229.80      234.83        0.41 o   0.1124E+00
  -1   3   4      210.23      209.54        0.37 o   0.1615E+00
   0   3   4       49.91       50.80        0.34 o   0.3420E+00
   1   3   4       38.52       39.14        0.35 o   0.3274E+00
   2   3   4      256.65      258.85        0.36 o   0.1237E+00
   3   3   4      177.11      173.38        0.33 o   0.1755E+00
   4   3   4      296.63      297.12        0.42 o   0.1118E+00
   5   3   4      158.39      156.21        0.36 o   0.2059E+00
   6   3   4      145.85      145.34        0.35 o   0.2264E+00
   7   3   4        3.51        4.31        2.03 <   0.0000E+00
   8   3   4       52.09       50.87        0.43 o   0.3368E+00
   9   3   4       46.46       48.05        0.69 o   0.3268E+00
  10   3   4       13.64       17.17        1.42 o   0.1604E+00
  11   3   4       30.71       29.00        1.20 o   0.2605E+00
  12   3   4       91.71       91.62        1.11 o   0.3129E+00
  13   3   4       29.80       32.04        2.66 o   0.2801E+00
 -13   4   4       -3.77       11.21       12.54 <   0.0000E+00
 -12   4   4       99.51       95.73        1.18 o   0.2388E+00
 -11   4   4      122.33      122.29        1.13 o   0.2607E+00
 -10   4   4      192.57      192.48        0.92 o   0.1759E+00
  -9   4   4       32.20       32.71        0.75 o   0.3054E+00
  -8   4   4       50.85       52.08        0.48 o   0.3464E+00
  -7   4   4      168.50      165.60        0.43 o   0.1844E+00
  -6   4   4      290.76      293.57        0.50 o   0.1079E+00
  -5   4   4      120.16      117.83        0.40 o   0.2486E+00
  -4   4   4       74.75       72.42        0.40 o   0.3039E+00
  -3   4   4      306.80      315.65        0.49 o   0.5852E-01
  -2   4   4      246.17      248.23        0.53 o   0.1296E+00
  -1   4   4       57.47       51.32        0.39 o   0.1332E+00
   0   4   4      109.44      113.30        0.38 o   0.1992E+00
   1   4   4      182.86      186.55        0.41 o   0.1501E+00
   2   4   4      331.08      332.46        0.52 o   0.9781E-01
   3   4   4      280.93      275.86        0.50 o   0.1089E+00
   4   4   4      208.76      204.95        0.42 o   0.1546E+00
   5   4   4      187.37      187.59        0.42 o   0.1785E+00
   6   4   4       67.41       67.41        0.43 o   0.3483E+00
   7   4   4       35.95       35.45        0.49 o   0.3194E+00
   8   4   4      122.04      127.47        0.46 o   0.1584E+00
   9   4   4      125.67      124.34        0.66 o   0.2384E+00
  10   4   4       69.21       70.21        0.93 o   0.3383E+00
  11   4   4       51.88       49.90        1.13 o   0.3278E+00
  12   4   4      135.44      133.66        1.68 o   0.2304E+00
  13   4   4      -11.02        2.70        7.16 <   0.0000E+00
 -12   5   4       10.77        8.74        4.07 <   0.0000E+00
 -11   5   4       11.86        5.96        2.89 <   0.0000E+00
 -10   5   4       55.91       56.10        1.01 o   0.3557E+00
  -9   5   4        6.21        5.50        2.82 <   0.0000E+00
  -8   5   4       18.78       20.15        0.76 o   0.2103E+00
  -7   5   4       42.69       42.08        0.49 o   0.3401E+00
  -6   5   4       65.16       62.04        0.47 o   0.2883E+00
  -5   5   4       26.29       28.71        0.52 o   0.2523E+00
  -4   5   4      176.92      176.64        0.42 o   0.1903E+00
  -3   5   4       33.76       33.88        0.45 o   0.3123E+00
  -2   5   4       13.20       15.72        0.67 o   0.1609E+00
  -1   5   4      114.05      109.14        0.48 o   0.1857E+00
   0   5   4       88.89       87.27        0.49 o   0.3148E+00
   1   5   4      130.44      131.97        0.42 o   0.2382E+00
   2   5   4       45.32       45.37        0.40 o   0.3486E+00
   3   5   4       45.54       46.89        0.40 o   0.3437E+00
   4   5   4        7.42        7.38        1.10 o   0.8285E-01
   5   5   4       35.26       33.97        0.43 o   0.3130E+00
   6   5   4        7.28        6.46        1.38 <   0.0000E+00
   7   5   4       72.07       70.39        0.53 o   0.3353E+00
   8   5   4       14.31       21.53        0.94 o   0.1032E+00
   9   5   4       21.54       21.39        1.08 o   0.2243E+00
  10   5   4        9.63        9.50        2.83 <   0.0000E+00
  11   5   4       42.01       39.11        1.64 o   0.2637E+00
  12   5   4       22.24       15.44        4.97 <   0.0000E+00
 -12   6   4       45.36       46.62        3.33 o   0.3415E+00
 -11   6   4      144.80      138.54        2.32 o   0.1236E+00
 -10   6   4       58.53       56.85        1.21 o   0.3158E+00
  -9   6   4       -3.36        5.05        6.47 <   0.0000E+00
  -8   6   4        8.43        5.01        1.89 <   0.0000E+00
  -7   6   4      126.33      128.58        0.61 o   0.2339E+00
  -6   6   4      172.05      171.38        0.58 o   0.1956E+00
  -5   6   4       20.26       18.72        0.79 o   0.2015E+00
  -4   6   4       16.31       16.48        0.91 o   0.1806E+00
  -3   6   4      109.48      110.45        0.58 o   0.2750E+00
  -2   6   4      221.70      222.03        0.54 o   0.1522E+00
  -1   6   4       78.25       77.74        0.51 o   0.3344E+00
   0   6   4      145.00      143.75        0.51 o   0.2261E+00
   1   6   4      304.98      306.10        0.66 o   0.1079E+00
   2   6   4      143.04      145.35        0.51 o   0.2121E+00
   3   6   4       77.15       76.85        0.46 o   0.3372E+00
   4   6   4       90.14       92.92        0.51 o   0.2663E+00
   5   6   4      240.95      239.46        0.57 o   0.1398E+00
   6   6   4      174.38      173.44        0.59 o   0.1920E+00
   7   6   4       39.61       39.71        0.64 o   0.3354E+00
   8   6   4      102.61      103.84        0.70 o   0.2852E+00
   9   6   4       71.02       70.03        1.07 o   0.3376E+00
  10   6   4       60.61       60.51        1.23 o   0.3553E+00
  11   6   4       22.98       18.49        4.74 <   0.0000E+00
 -11   7   4       20.66       27.03        4.60 <   0.0000E+00
 -10   7   4       12.86        7.89        6.52 <   0.0000E+00
  -9   7   4       35.04       32.61        1.33 o   0.2641E+00
  -8   7   4       26.60       27.50        1.15 o   0.2709E+00
  -7   7   4       77.42       79.76        0.76 o   0.3000E+00
  -6   7   4       75.27       76.85        0.65 o   0.3192E+00
  -5   7   4       10.93       15.80        1.41 o   0.1320E+00
  -4   7   4       51.84       54.43        0.66 o   0.3244E+00
  -3   7   4      106.87      107.61        0.65 o   0.2736E+00
  -2   7   4       41.23       44.58        0.65 o   0.2776E+00
  -1   7   4      129.75      128.22        0.61 o   0.2414E+00
   0   7   4      144.89      144.75        0.62 o   0.2275E+00
   1   7   4       61.96       62.82        0.71 o   0.3513E+00
   2   7   4      187.73      187.66        0.62 o   0.1802E+00
   3   7   4       63.19       61.00        0.63 o   0.3148E+00
   4   7   4       93.21       94.42        0.62 o   0.2920E+00
   5   7   4       28.28       28.26        0.81 o   0.2819E+00
   6   7   4       86.23       89.73        0.68 o   0.2610E+00
   7   7   4       57.16       57.38        0.73 o   0.3569E+00
   8   7   4       76.69       76.17        0.86 o   0.3338E+00
   9   7   4       47.02       46.22        1.26 o   0.3433E+00
  10   7   4       17.69       12.84        4.97 <   0.0000E+00
  -9   8   4      100.21      102.06        2.33 o   0.2770E+00
  -8   8   4       65.21       62.69        1.23 o   0.3064E+00
  -7   8   4       57.46       55.57        0.99 o   0.3284E+00
  -6   8   4       33.04       33.67        1.01 o   0.3091E+00
  -5   8   4       33.28       34.61        0.95 o   0.3086E+00
  -4   8   4       83.65       82.44        0.81 o   0.3129E+00
  -3   8   4       13.65       14.06        1.23 o   0.1519E+00
  -2   8   4      123.42      122.63        0.69 o   0.2569E+00
  -1   8   4      156.59      155.85        0.70 o   0.2122E+00
   0   8   4       38.85       39.36        0.77 o   0.3330E+00
   1   8   4      137.73      138.93        0.69 o   0.2254E+00
   2   8   4       78.88       78.03        0.71 o   0.3345E+00
   3   8   4      145.96      144.84        0.73 o   0.2246E+00
   4   8   4       38.31       39.40        0.75 o   0.3296E+00
   5   8   4       92.87       92.00        0.72 o   0.3062E+00
   6   8   4      122.66      122.68        0.84 o   0.2601E+00
   7   8   4      117.93      115.32        1.04 o   0.2403E+00
   8   8   4       -7.96        9.04        4.17 <   0.0000E+00
   9   8   4       43.68       45.93        3.47 o   0.3099E+00
  -7   9   4        8.06        3.46        5.59 <   0.0000E+00
  -6   9   4       32.06       30.13        1.44 o   0.2808E+00
  -5   9   4       51.24       50.96        1.31 o   0.3552E+00
  -4   9   4       82.27       83.10        1.22 o   0.3182E+00
  -3   9   4       12.44       15.22        2.43 <   0.0000E+00
  -2   9   4       12.81       11.65        2.16 <   0.0000E+00
  -1   9   4       10.79        4.48        2.31 <   0.0000E+00
   0   9   4       43.19       44.48        1.32 o   0.3423E+00
   1   9   4       96.43       94.56        1.00 o   0.2950E+00
   2   9   4      108.37      108.93        1.18 o   0.2758E+00
   3   9   4       -8.04        5.04        3.39 <   0.0000E+00
   4   9   4       56.22       56.49        1.17 o   0.3568E+00
   5   9   4       -7.14        0.42        3.42 <   0.0000E+00
   6   9   4        5.03        0.12        6.00 <   0.0000E+00
   7   9   4       43.77       46.10        2.07 o   0.3061E+00
  -6  10   4       19.18       19.45        5.12 <   0.0000E+00
  -5  10   4      158.89      157.97        1.71 o   0.2085E+00
  -4  10   4       17.91       25.79        3.48 <   0.0000E+00
  -3  10   4       99.14      101.25        1.64 o   0.2605E+00
  -2  10   4       42.32       43.88        1.75 o   0.3277E+00
  -1  10   4       60.75       62.03        1.96 o   0.3514E+00
   0  10   4      100.28       97.60        1.60 o   0.2693E+00
   1  10   4       64.90       65.96        1.65 o   0.3343E+00
   2  10   4       38.45       41.06        1.85 o   0.2924E+00
   3  10   4       75.39       73.29        1.50 o   0.2993E+00
   4  10   4       68.80       70.54        1.70 o   0.3306E+00
   5  10   4       41.47       41.28        3.31 o   0.3387E+00
 -14   1   5       34.60       32.64        2.11 o   0.2833E+00
 -13   1   5       23.62       23.67        1.41 o   0.2485E+00
 -12   1   5      104.16      102.25        1.11 o   0.2636E+00
 -11   1   5      138.63      139.35        0.92 o   0.2360E+00
 -10   1   5       73.85       73.62        0.69 o   0.3391E+00
  -9   1   5       79.47       80.81        0.41 o   0.3170E+00
  -8   1   5      282.39      283.55        0.40 o   0.1161E+00
  -7   1   5      347.71      346.75        0.44 o   0.9619E-01
  -6   1   5       17.62       19.90        0.37 o   0.2009E+00
  -5   1   5       14.89       22.17        0.37 o   0.1045E+00
  -4   1   5      537.56      528.13        0.53 o   0.5044E-01
  -3   1   5      157.39      155.15        0.28 o   0.2036E+00
  -2   1   5      262.51      270.08        0.38 o   0.7020E-01
  -1   1   5      297.37      295.65        0.44 o   0.1131E+00
   0   1   5      305.50      309.55        0.43 o   0.9262E-01
   1   1   5      205.74      205.21        0.33 o   0.1637E+00
   2   1   5       36.09       37.43        0.26 o   0.3129E+00
   3   1   5      168.39      173.41        0.28 o   0.1350E+00
   4   1   5      367.72      368.69        0.38 o   0.8822E-01
   5   1   5      110.80      112.63        0.29 o   0.2589E+00
   6   1   5      155.41      153.70        0.31 o   0.2110E+00
   7   1   5       32.65       38.19        0.31 o   0.1773E+00
   8   1   5       78.39       75.51        0.32 o   0.2822E+00
   9   1   5        8.50        5.15        1.71 <   0.0000E+00
  10   1   5      110.90      110.70        0.80 o   0.2785E+00
  11   1   5      132.66      133.53        1.00 o   0.2436E+00
  12   1   5       96.03       92.82        1.32 o   0.2388E+00
  13   1   5       41.23       41.22        1.73 o   0.3398E+00
 -14   2   5       12.37       12.62        6.60 <   0.0000E+00
 -13   2   5       45.82       45.92        1.57 o   0.3494E+00
 -12   2   5       83.06       83.27        1.06 o   0.3269E+00
 -11   2   5      124.93      123.62        0.86 o   0.2521E+00
 -10   2   5      122.75      122.07        0.70 o   0.2591E+00
  -9   2   5      207.67      206.45        0.52 o   0.1618E+00
  -8   2   5      174.73      176.94        0.38 o   0.1825E+00
  -7   2   5       12.30       14.36        0.51 o   0.1492E+00
  -6   2   5       67.32       64.03        0.30 o   0.3030E+00
  -5   2   5      239.95      236.83        0.37 o   0.1389E+00
  -4   2   5       18.64       21.96        0.33 o   0.2032E+00
  -3   2   5      320.60      316.82        0.38 o   0.1008E+00
  -2   2   5      270.97      264.22        0.39 o   0.1019E+00
  -1   2   5       16.26       12.74        0.44 o   0.1287E+00
   0   2   5      162.31      160.04        0.36 o   0.1989E+00
   1   2   5       25.08       22.11        0.36 o   0.2129E+00
   2   2   5       35.10       37.87        0.29 o   0.2792E+00
   3   2   5       22.29       23.02        0.32 o   0.2376E+00
   4   2   5      344.17      337.52        0.40 o   0.8242E-01
   5   2   5      143.23      142.97        0.32 o   0.2277E+00
   6   2   5       45.65       43.49        0.32 o   0.3252E+00
   7   2   5      145.18      145.98        0.35 o   0.2256E+00
   8   2   5       97.06       97.99        0.39 o   0.2826E+00
   9   2   5      103.49      104.99        0.63 o   0.2762E+00
  10   2   5       96.19      100.11        0.87 o   0.2203E+00
  11   2   5       20.98       23.51        1.17 o   0.2179E+00
  12   2   5       57.57       56.85        1.11 o   0.3560E+00
  13   2   5       38.93       37.70        1.62 o   0.3240E+00
 -13   3   5      137.57      135.09        1.47 o   0.2126E+00
 -12   3   5      119.77      119.88        1.15 o   0.2642E+00
 -11   3   5       30.88       28.57        1.27 o   0.2506E+00
 -10   3   5      166.57      169.34        0.80 o   0.1832E+00
  -9   3   5       40.43       36.57        0.55 o   0.2339E+00
  -8   3   5       58.07       59.18        0.36 o   0.3400E+00
  -7   3   5      180.13      181.95        0.38 o   0.1749E+00
  -6   3   5       49.39       52.66        0.33 o   0.3018E+00
  -5   3   5      221.19      223.54        0.38 o   0.1421E+00
  -4   3   5      118.99      121.74        0.36 o   0.2292E+00
  -3   3   5       12.94       15.74        0.48 o   0.1589E+00
  -2   3   5       63.78       67.18        0.32 o   0.2569E+00
  -1   3   5       76.70       69.17        0.32 o   0.9095E-01
   0   3   5       93.96       94.52        0.35 o   0.3050E+00
   1   3   5      228.76      237.15        0.42 o   0.7208E-01
   2   3   5      291.13      296.80        0.39 o   0.8870E-01
   3   3   5      359.16      353.78        0.47 o   0.8571E-01
   4   3   5      124.96      127.92        0.37 o   0.2140E+00
   5   3   5      125.94      131.56        0.36 o   0.1443E+00
   6   3   5      150.34      150.60        0.37 o   0.2191E+00
   7   3   5      179.94      179.71        0.39 o   0.1877E+00
   8   3   5       21.77       21.77        0.53 o   0.2245E+00
   9   3   5      249.97      245.42        0.78 o   0.1183E+00
  10   3   5      132.07      137.56        0.86 o   0.1471E+00
  11   3   5       73.23       70.83        1.01 o   0.3074E+00
  12   3   5       40.36       42.10        1.34 o   0.3151E+00
  13   3   5       67.60       66.32        1.91 o   0.3362E+00
 -13   4   5       13.84       19.18        3.34 <   0.0000E+00
 -12   4   5       19.45       19.29        1.64 o   0.2103E+00
 -11   4   5       76.01       77.33        1.14 o   0.3299E+00
 -10   4   5       80.76       78.50        0.96 o   0.3036E+00
  -9   4   5       68.48       66.28        0.67 o   0.3282E+00
  -8   4   5      103.55      102.36        0.47 o   0.2874E+00
  -7   4   5      200.48      203.00        0.42 o   0.1550E+00
  -6   4   5        7.50        0.32        1.25 o   0.1157E-01
  -5   4   5       18.58       15.79        0.57 o   0.1682E+00
  -4   4   5      168.04      169.19        0.48 o   0.1903E+00
  -3   4   5       25.01       25.22        0.48 o   0.2528E+00
  -2   4   5      101.82      101.85        0.44 o   0.2943E+00
  -1   4   5      132.81      132.06        0.44 o   0.2439E+00
   0   4   5      128.35      125.28        0.43 o   0.2340E+00
   1   4   5       88.95       87.61        0.42 o   0.3049E+00
   2   4   5      376.95      362.72        0.57 o   0.2795E-01
   3   4   5      143.87      139.86        0.39 o   0.1968E+00
   4   4   5      175.09      173.44        0.41 o   0.1904E+00
   5   4   5      103.55      103.04        0.43 o   0.2921E+00
   6   4   5       10.28        0.97        0.88 o   0.1544E-01
   7   4   5       17.44       18.08        0.64 o   0.1960E+00
   8   4   5       11.55       14.92        0.90 o   0.1461E+00
   9   4   5       47.16       50.09        0.80 o   0.3000E+00
  10   4   5       -7.06        1.03        3.66 <   0.0000E+00
  11   4   5        6.86       13.49        3.87 <   0.0000E+00
  12   4   5       17.98       18.02        2.45 o   0.1931E+00
 -13   5   5      170.97      163.03        3.33 o   0.9062E-01
 -12   5   5       53.36       51.49        2.41 o   0.3403E+00
 -11   5   5       31.77       33.87        1.50 o   0.2786E+00
 -10   5   5      177.13      172.64        1.06 o   0.1405E+00
  -9   5   5      192.26      193.59        0.73 o   0.1740E+00
  -8   5   5       10.67       10.12        1.20 o   0.1103E+00
  -7   5   5       92.38       94.88        0.48 o   0.2630E+00
  -6   5   5      223.53      223.40        0.53 o   0.1512E+00
  -5   5   5      256.06      257.54        0.52 o   0.1265E+00
  -4   5   5        9.52        8.78        0.92 o   0.9736E-01
  -3   5   5      206.22      204.14        0.46 o   0.1633E+00
  -2   5   5      102.37      110.37        0.45 o   0.8577E-01
  -1   5   5      243.42      241.53        0.55 o   0.1386E+00
   0   5   5       88.26       86.67        0.47 o   0.3108E+00
   1   5   5      148.50      147.73        0.41 o   0.2231E+00
   2   5   5      124.84      128.87        0.41 o   0.1741E+00
   3   5   5      136.55      134.77        0.38 o   0.2360E+00
   4   5   5       94.33       94.20        0.41 o   0.3082E+00
   5   5   5       19.74       16.39        0.61 o   0.1525E+00
   6   5   5      186.28      185.49        0.50 o   0.1816E+00
   7   5   5       85.79       88.47        0.53 o   0.2690E+00
   8   5   5       59.74       55.72        0.61 o   0.2319E+00
   9   5   5       76.85       77.69        0.88 o   0.3338E+00
  10   5   5      102.71      102.63        1.16 o   0.2914E+00
  11   5   5       30.64       31.14        1.63 o   0.2970E+00
 -12   6   5       11.89       19.12        5.65 <   0.0000E+00
 -11   6   5       80.24       77.62        1.97 o   0.2870E+00
 -10   6   5       46.95       48.91        1.36 o   0.3223E+00
  -9   6   5       15.61       14.28        1.65 o   0.1476E+00
  -8   6   5       72.07       73.75        0.70 o   0.3191E+00
  -7   6   5       72.26       74.61        0.60 o   0.2976E+00
  -6   6   5       39.06       38.07        0.66 o   0.3284E+00
  -5   6   5       46.57       45.10        0.63 o   0.3286E+00
  -4   6   5       39.17       37.91        0.61 o   0.3218E+00
  -3   6   5       83.00       80.69        0.60 o   0.3011E+00
  -2   6   5      131.49      126.34        0.55 o   0.1704E+00
  -1   6   5       40.64       43.41        0.54 o   0.3054E+00
   0   6   5      125.85      127.57        0.53 o   0.2428E+00
   1   6   5       61.93       60.52        0.61 o   0.3359E+00
   2   6   5       37.02       37.54        0.58 o   0.3256E+00
   3   6   5       85.43       83.50        0.49 o   0.3062E+00
   4   6   5      141.47      140.93        0.54 o   0.2301E+00
   5   6   5      214.37      211.98        0.58 o   0.1559E+00
   6   6   5      129.88      130.41        0.57 o   0.2423E+00
   7   6   5       31.66       32.02        0.68 o   0.3020E+00
   8   6   5       52.34       51.17        0.75 o   0.3326E+00
   9   6   5       51.04       50.65        1.07 o   0.3522E+00
  10   6   5        5.10        4.81        8.61 <   0.0000E+00
 -10   7   5       96.87       95.52        3.31 o   0.2954E+00
  -9   7   5      107.57      106.63        1.19 o   0.2796E+00
  -8   7   5       52.93       51.47        1.00 o   0.3325E+00
  -7   7   5       36.16       38.06        0.84 o   0.3018E+00
  -6   7   5       51.50       51.03        0.73 o   0.3545E+00
  -5   7   5        5.93        3.41        2.40 <   0.0000E+00
  -4   7   5      114.81      113.96        0.67 o   0.2726E+00
  -3   7   5       43.87       44.31        0.72 o   0.3456E+00
  -2   7   5      191.54      190.32        0.68 o   0.1758E+00
  -1   7   5      143.48      146.29        0.62 o   0.2072E+00
   0   7   5      210.70      209.60        0.64 o   0.1602E+00
   1   7   5       74.69       75.13        0.63 o   0.3375E+00
   2   7   5       57.28       57.09        0.65 o   0.3565E+00
   3   7   5      151.34      152.67        0.63 o   0.2130E+00
   4   7   5       57.34       56.11        0.61 o   0.3300E+00
   5   7   5       74.28       72.20        0.63 o   0.3009E+00
   6   7   5      145.68      146.66        0.64 o   0.2208E+00
   7   7   5      112.49      112.97        0.73 o   0.2750E+00
   8   7   5       85.82       86.66        0.93 o   0.3106E+00
   9   7   5       27.26       28.26        1.63 o   0.2765E+00
  -9   8   5       87.75       89.77        3.23 o   0.2954E+00
  -8   8   5        7.26        5.19        5.07 <   0.0000E+00
  -7   8   5       88.58       90.39        0.97 o   0.2962E+00
  -6   8   5      110.69      110.83        0.90 o   0.2797E+00
  -5   8   5       41.87       40.66        1.00 o   0.3269E+00
  -4   8   5        9.00        3.25        2.17 <   0.0000E+00
  -3   8   5       27.87       29.54        0.88 o   0.2787E+00
  -2   8   5       25.29       26.30        0.90 o   0.2627E+00
  -1   8   5        9.15        9.96        1.79 <   0.0000E+00
   0   8   5       49.02       47.10        0.78 o   0.3240E+00
   1   8   5       52.46       54.72        0.75 o   0.3116E+00
   2   8   5       72.72       73.78        0.72 o   0.3336E+00
   3   8   5      107.58      108.00        0.75 o   0.2842E+00
   4   8   5       38.13       38.34        0.78 o   0.3298E+00
   5   8   5       34.82       34.18        0.87 o   0.3119E+00
   6   8   5       20.23       20.27        1.20 o   0.2125E+00
   7   8   5       87.66       88.51        1.05 o   0.3067E+00
   8   8   5       17.06       14.99        2.44 o   0.1568E+00
   9   8   5        4.35       15.73       17.44 <   0.0000E+00
  -7   9   5       48.64       44.24        2.56 o   0.2092E+00
  -6   9   5       -5.53        8.18        5.52 <   0.0000E+00
  -5   9   5       31.16       27.96        1.47 o   0.2204E+00
  -4   9   5      102.16       99.13        1.22 o   0.2532E+00
  -3   9   5       89.83       88.49        1.20 o   0.3009E+00
  -2   9   5        8.75        8.23        2.87 <   0.0000E+00
  -1   9   5       37.52       38.21        1.08 o   0.3280E+00
   0   9   5      117.85      115.26        1.24 o   0.2436E+00
   1   9   5       27.06       24.93        1.64 o   0.2477E+00
   2   9   5       45.64       43.70        1.22 o   0.3221E+00
   3   9   5       54.73       50.20        1.28 o   0.2116E+00
   4   9   5      101.34      101.14        1.24 o   0.2950E+00
   5   9   5       27.34       31.56        1.25 o   0.2071E+00
   6   9   5       12.20       14.95        3.15 <   0.0000E+00
   7   9   5       42.72       45.47        3.52 o   0.3073E+00
  -6  10   5      -14.55        1.26        7.59 <   0.0000E+00
  -5  10   5       11.69        3.34        4.04 <   0.0000E+00
  -4  10   5       49.61       52.92        2.03 o   0.2944E+00
  -3  10   5       10.59       11.38        4.53 <   0.0000E+00
  -2  10   5       -3.70       13.62       17.06 <   0.0000E+00
  -1  10   5       71.38       74.70        2.29 o   0.2622E+00
   0  10   5        3.25       14.92       16.46 <   0.0000E+00
   1  10   5       80.89       78.66        1.85 o   0.2906E+00
   2  10   5       13.78       14.55        3.41 <   0.0000E+00
   3  10   5       -4.22        1.18       10.47 <   0.0000E+00
   4  10   5       18.51        4.63        3.93 <   0.0000E+00
 -14   0   6      109.90      110.41        2.35 o   0.2811E+00
 -13   0   6       65.09       63.66        1.91 o   0.3372E+00
 -12   0   6       16.56       15.85        1.86 o   0.1634E+00
 -11   0   6      258.34      257.37        1.27 o   0.1311E+00
 -10   0   6      122.56      125.41        1.13 o   0.2388E+00
  -9   0   6      225.18      225.96        0.62 o   0.1466E+00
  -8   0   6       82.42       83.72        0.42 o   0.3086E+00
  -7   0   6      352.45      354.70        0.70 o   0.9108E-01
  -6   0   6       59.04       69.94        0.50 o   0.1501E-03
  -5   0   6      373.61      357.76        0.65 o   0.1982E-01
  -4   0   6       63.83       42.21        0.40 o   0.0000E+00
  -3   0   6      767.45      757.46        1.08 o   0.3837E-01
  -2   0   6      522.33      519.77        0.93 o   0.6273E-01
  -1   0   6      134.54      129.37        0.48 o   0.1679E+00
   0   0   6       37.11       33.76        0.47 o   0.2703E+00
   1   0   6      367.50      359.86        0.63 o   0.7365E-01
   2   0   6      328.78      323.43        0.52 o   0.9119E-01
   3   0   6      184.84      182.88        0.44 o   0.1797E+00
   4   0   6      308.99      312.45        0.54 o   0.9488E-01
   5   0   6      388.94      385.57        0.69 o   0.8283E-01
   6   0   6      181.06      178.52        0.53 o   0.1776E+00
   7   0   6       41.47       44.06        0.48 o   0.2829E+00
   8   0   6      132.06      133.70        0.47 o   0.2382E+00
   9   0   6       48.68       47.95        1.04 o   0.3426E+00
  10   0   6      111.77      112.61        1.15 o   0.2760E+00
  11   0   6       13.38        7.23        3.24 <   0.0000E+00
  12   0   6      312.16      310.07        2.53 o   0.1062E+00
  13   0   6       54.43       54.47        3.30 o   0.3478E+00
 -14   1   6       30.95       34.62        2.18 o   0.2493E+00
 -13   1   6       -2.11        2.51       12.26 <   0.0000E+00
 -12   1   6       58.90       59.03        1.07 o   0.3564E+00
 -11   1   6       38.91       36.96        0.96 o   0.3241E+00
 -10   1   6       23.27       25.25        1.01 o   0.2397E+00
  -9   1   6       68.34       72.50        0.40 o   0.2181E+00
  -8   1   6      140.04      142.94        0.35 o   0.2007E+00
  -7   1   6      133.91      134.26        0.32 o   0.2413E+00
  -6   1   6      151.91      153.43        0.35 o   0.2057E+00
  -5   1   6      139.47      137.88        0.32 o   0.2273E+00
  -4   1   6      253.67      239.11        0.35 o   0.1141E-01
  -3   1   6      259.91      260.59        0.33 o   0.1288E+00
  -2   1   6      199.50      193.02        0.36 o   0.1300E+00
  -1   1   6        9.33       12.21        0.61 o   0.1229E+00
   0   1   6       72.69       70.84        0.31 o   0.3280E+00
   1   1   6      174.91      174.70        0.33 o   0.1909E+00
   2   1   6      290.95      288.59        0.35 o   0.1141E+00
   3   1   6       90.41       93.62        0.27 o   0.2698E+00
   4   1   6       49.96       44.02        0.28 o   0.1888E+00
   5   1   6       43.53       44.37        0.33 o   0.3450E+00
   6   1   6       32.79       31.82        0.33 o   0.2884E+00
   7   1   6      175.33      180.44        0.33 o   0.1377E+00
   8   1   6       91.42       90.65        0.34 o   0.3123E+00
   9   1   6       12.17       14.79        1.56 o   0.1510E+00
  10   1   6       11.49       11.42        1.72 o   0.1236E+00
  11   1   6       47.66       48.04        1.08 o   0.3523E+00
  12   1   6       25.47       24.69        1.75 o   0.2486E+00
  13   1   6       -8.41        2.92        6.30 <   0.0000E+00
 -14   2   6       86.59       87.81        2.37 o   0.3143E+00
 -13   2   6       86.95       85.76        1.50 o   0.3077E+00
 -12   2   6       70.47       70.14        1.25 o   0.3453E+00
 -11   2   6       72.28       73.96        0.91 o   0.3235E+00
 -10   2   6       39.13       38.25        0.84 o   0.3215E+00
  -9   2   6       17.60       16.52        0.64 o   0.1797E+00
  -8   2   6      157.20      158.44        0.36 o   0.2011E+00
  -7   2   6       37.60       33.40        0.33 o   0.2454E+00
  -6   2   6      232.22      230.42        0.36 o   0.1452E+00
  -5   2   6       90.87       95.25        0.32 o   0.2098E+00
  -4   2   6      133.25      131.32        0.31 o   0.2394E+00
  -3   2   6       92.74       96.88        0.29 o   0.2113E+00
  -2   2   6      301.08      296.91        0.43 o   0.1060E+00
  -1   2   6      161.64      166.54        0.38 o   0.1538E+00
   0   2   6      202.28      213.64        0.40 o   0.2809E-01
   1   2   6      349.03      349.02        0.47 o   0.9513E-01
   2   2   6      261.77      264.35        0.36 o   0.1203E+00
   3   2   6      282.57      282.52        0.38 o   0.1176E+00
   4   2   6      344.28      341.32        0.42 o   0.9545E-01
   5   2   6      169.36      166.29        0.36 o   0.1884E+00
   6   2   6      139.45      139.13        0.32 o   0.2350E+00
   7   2   6       49.10       49.10        0.37 o   0.3531E+00
   8   2   6      157.99      158.59        0.44 o   0.2062E+00
   9   2   6      174.81      177.35        0.78 o   0.1729E+00
  10   2   6        7.59        4.03        2.63 <   0.0000E+00
  11   2   6      104.99      105.68        0.97 o   0.2800E+00
  12   2   6       40.56       41.06        1.20 o   0.3381E+00
  13   2   6       53.74       57.65        2.39 o   0.2550E+00
 -13   3   6       -9.33        7.25        3.77 <   0.0000E+00
 -12   3   6       28.62       28.59        1.37 o   0.2846E+00
 -11   3   6       51.33       51.97        1.11 o   0.3534E+00
 -10   3   6      145.92      145.79        0.85 o   0.2263E+00
  -9   3   6       13.77       12.34        0.90 o   0.1406E+00
  -8   3   6       32.17       31.29        0.42 o   0.2974E+00
  -7   3   6      247.42      250.33        0.41 o   0.1252E+00
  -6   3   6       48.47       51.65        0.37 o   0.2820E+00
  -5   3   6       79.52       79.18        0.37 o   0.3335E+00
  -4   3   6       89.28       90.38        0.36 o   0.3060E+00
  -3   3   6       64.50       65.96        0.33 o   0.3385E+00
  -2   3   6       33.10       35.33        0.35 o   0.2899E+00
  -1   3   6      264.74      255.79        0.42 o   0.7719E-01
   0   3   6       41.03       31.56        0.36 o   0.1781E-01
   1   3   6       60.37       49.98        0.35 o   0.2663E-02
   2   3   6      171.90      176.07        0.36 o   0.1574E+00
   3   3   6      160.54      156.98        0.38 o   0.1901E+00
   4   3   6       76.40       76.28        0.38 o   0.3375E+00
   5   3   6      165.05      167.27        0.41 o   0.1889E+00
   6   3   6      111.59      108.22        0.37 o   0.2430E+00
   7   3   6       96.99       97.24        0.38 o   0.2997E+00
   8   3   6       41.68       41.94        0.50 o   0.3411E+00
   9   3   6       28.59       26.95        0.96 o   0.2443E+00
  10   3   6       27.44       30.52        1.03 o   0.2514E+00
  11   3   6       49.83       48.24        1.06 o   0.3284E+00
  12   3   6       -1.97        2.21       17.52 <   0.0000E+00
  13   3   6       60.02       62.08        2.39 o   0.3214E+00
 -13   4   6      108.39      106.18        2.31 o   0.2611E+00
 -12   4   6      114.04      112.18        1.19 o   0.2582E+00
 -11   4   6       55.59       56.22        1.18 o   0.3545E+00
 -10   4   6        3.40        5.90        6.39 <   0.0000E+00
  -9   4   6       86.01       85.16        0.66 o   0.3129E+00
  -8   4   6      227.27      229.14        0.53 o   0.1420E+00
  -7   4   6       50.06       52.36        0.43 o   0.3147E+00
  -6   4   6      147.53      149.12        0.42 o   0.2083E+00
  -5   4   6      334.25      335.35        0.52 o   0.9776E-01
  -4   4   6       49.25       54.86        0.43 o   0.1679E+00
  -3   4   6       11.96        9.35        0.63 o   0.9774E-01
  -2   4   6       11.88       11.37        0.66 o   0.1194E+00
  -1   4   6      267.40      271.79        0.56 o   0.1049E+00
   0   4   6       90.13       95.29        0.49 o   0.1631E+00
   1   4   6      176.02      169.90        0.47 o   0.1329E+00
   2   4   6      398.94      397.93        0.51 o   0.8303E-01
   3   4   6       42.31       41.01        0.41 o   0.3232E+00
   4   4   6       20.96       19.94        0.53 o   0.2074E+00
   5   4   6       56.04       54.43        0.43 o   0.3456E+00
   6   4   6      198.29      198.80        0.46 o   0.1710E+00
   7   4   6      168.79      168.11        0.48 o   0.1987E+00
   8   4   6       91.22       91.47        0.49 o   0.3135E+00
   9   4   6       98.44      100.71        0.81 o   0.2739E+00
  10   4   6       85.28       82.73        1.06 o   0.2753E+00
  11   4   6       77.45       76.02        1.12 o   0.3206E+00
  12   4   6       12.63        7.53        3.85 <   0.0000E+00
 -12   5   6       24.74       26.67        2.83 o   0.2537E+00
 -11   5   6       40.79       40.76        1.27 o   0.3379E+00
 -10   5   6       24.77       23.45        1.48 o   0.2379E+00
  -9   5   6       54.72       52.41        0.78 o   0.3191E+00
  -8   5   6       68.89       71.64        0.58 o   0.2986E+00
  -7   5   6       -2.47        3.16        4.57 <   0.0000E+00
  -6   5   6       78.81       81.18        0.47 o   0.3005E+00
  -5   5   6       35.41       32.91        0.51 o   0.2747E+00
  -4   5   6       60.16       62.80        0.47 o   0.2981E+00
  -3   5   6        8.78       11.71        1.12 o   0.1187E+00
  -2   5   6       69.34       64.92        0.45 o   0.2621E+00
  -1   5   6       68.57       67.20        0.44 o   0.3398E+00
   0   5   6      114.58      117.74        0.47 o   0.2329E+00
   1   5   6       76.11       77.49        0.48 o   0.3245E+00
   2   5   6      162.35      163.07        0.47 o   0.2035E+00
   3   5   6        6.78        2.64        1.32 <   0.0000E+00
   4   5   6      174.29      170.49        0.47 o   0.1743E+00
   5   5   6      123.01      120.16        0.48 o   0.2396E+00
   6   5   6       74.43       78.02        0.48 o   0.2389E+00
   7   5   6       45.84       48.38        0.55 o   0.3093E+00
   8   5   6       74.85       76.50        0.61 o   0.3137E+00
   9   5   6       53.76       53.49        0.92 o   0.3535E+00
  10   5   6       39.96       39.64        1.31 o   0.3364E+00
  11   5   6       12.72        0.23        4.01 <   0.0000E+00
 -11   6   6       81.96       82.42        2.38 o   0.3292E+00
 -10   6   6       62.52       60.84        1.30 o   0.3351E+00
  -9   6   6      202.65      201.74        0.92 o   0.1661E+00
  -8   6   6      136.82      136.13        0.64 o   0.2371E+00
  -7   6   6       39.22       40.19        0.65 o   0.3295E+00
  -6   6   6       37.32       35.12        0.67 o   0.2981E+00
  -5   6   6      175.15      177.36        0.64 o   0.1722E+00
  -4   6   6      145.36      145.35        0.61 o   0.2272E+00
  -3   6   6       55.86       56.74        0.56 o   0.3549E+00
  -2   6   6      184.24      183.71        0.55 o   0.1835E+00
  -1   6   6      158.76      161.18        0.53 o   0.1948E+00
   0   6   6       67.76       68.58        0.58 o   0.3347E+00
   1   6   6       58.53       58.52        0.62 o   0.3565E+00
   2   6   6      147.36      145.27        0.58 o   0.2164E+00
   3   6   6       28.71       22.93        0.64 o   0.1270E+00
   4   6   6       78.85       78.03        0.56 o   0.3346E+00
   5   6   6      143.36      143.00        0.58 o   0.2299E+00
   6   6   6      111.41      112.66        0.58 o   0.2727E+00
   7   6   6      112.89      114.11        0.63 o   0.2638E+00
   8   6   6       35.23       37.95        0.83 o   0.2785E+00
   9   6   6       29.14       27.01        1.25 o   0.2617E+00
  10   6   6      103.93      102.44        1.71 o   0.2757E+00
 -10   7   6      111.01      109.36        3.37 o   0.2720E+00
  -9   7   6       26.37       23.89        1.59 o   0.2155E+00
  -8   7   6       44.06       42.35        1.03 o   0.3023E+00
  -7   7   6       43.37       44.73        0.74 o   0.3382E+00
  -6   7   6       78.42       78.75        0.72 o   0.3340E+00
  -5   7   6       10.71       10.81        1.61 o   0.1204E+00
  -4   7   6      114.49      113.70        0.68 o   0.2734E+00
  -3   7   6       68.46       67.66        0.67 o   0.3462E+00
  -2   7   6       80.01       78.13        0.68 o   0.3113E+00
  -1   7   6      118.75      119.64        0.68 o   0.2535E+00
   0   7   6       69.76       68.45        0.63 o   0.3333E+00
   1   7   6       75.65       75.64        0.63 o   0.3393E+00
   2   7   6       46.56       48.35        0.67 o   0.3288E+00
   3   7   6      169.57      168.19        0.62 o   0.1965E+00
   4   7   6       23.35       24.72        0.75 o   0.2471E+00
   5   7   6       26.07       24.32        0.76 o   0.2357E+00
   6   7   6       32.84       33.57        0.76 o   0.3086E+00
   7   7   6        6.78        8.11        2.50 <   0.0000E+00
   8   7   6        6.01       11.00        3.64 <   0.0000E+00
   9   7   6       28.20       29.91        1.86 o   0.2821E+00
  -9   8   6       58.00       61.56        3.28 o   0.2725E+00
  -8   8   6       16.77       18.00        2.25 o   0.1886E+00
  -7   8   6       68.12       66.15        0.94 o   0.3051E+00
  -6   8   6       60.36       60.42        0.92 o   0.3557E+00
  -5   8   6       30.39       30.06        1.14 o   0.2924E+00
  -4   8   6      105.32      104.69        0.76 o   0.2876E+00
  -3   8   6       85.97       86.51        0.75 o   0.3228E+00
  -2   8   6       98.06       96.04        0.74 o   0.2875E+00
  -1   8   6       46.95       48.52        0.81 o   0.3354E+00
   0   8   6      104.48      103.89        0.76 o   0.2880E+00
   1   8   6      170.33      168.75        0.78 o   0.1960E+00
   2   8   6       73.47       72.44        0.76 o   0.3275E+00
   3   8   6       31.25       34.51        0.79 o   0.2541E+00
   4   8   6       92.68       90.92        0.79 o   0.2926E+00
   5   8   6      114.91      113.92        0.83 o   0.2665E+00
   6   8   6       58.00       61.52        0.97 o   0.2384E+00
   7   8   6       70.11       68.12        1.28 o   0.3163E+00
   8   8   6       82.61       84.25        1.95 o   0.3026E+00
  -6   9   6       33.96       36.38        1.56 o   0.2848E+00
  -5   9   6       25.54       28.22        1.59 o   0.2473E+00
  -4   9   6       32.87       34.94        1.39 o   0.2957E+00
  -3   9   6        8.08       11.09        3.65 <   0.0000E+00
  -2   9   6       26.66       30.38        1.34 o   0.2297E+00
  -1   9   6       37.58       37.95        1.12 o   0.3284E+00
   0   9   6       28.50       29.15        1.66 o   0.2844E+00
   1   9   6      112.53      108.20        1.28 o   0.2284E+00
   2   9   6       73.20       73.01        1.23 o   0.3427E+00
   3   9   6       78.42       77.51        1.15 o   0.3218E+00
   4   9   6        6.08        0.14        4.86 <   0.0000E+00
   5   9   6       10.60       12.75        2.97 <   0.0000E+00
   6   9   6       12.08       15.13        4.63 <   0.0000E+00
   7   9   6       39.52       32.94        3.73 o   0.1336E+00
  -5  10   6       37.15       41.36        2.66 o   0.2290E+00
  -4  10   6       29.85       31.27        2.20 o   0.2823E+00
  -3  10   6      135.09      137.70        3.32 o   0.2114E+00
  -2  10   6       32.61       33.08        3.50 o   0.3075E+00
  -1  10   6       52.99       54.49        2.36 o   0.3374E+00
   0  10   6       71.68       70.29        1.84 o   0.3301E+00
   1  10   6       69.90       67.19        1.88 o   0.2770E+00
   2  10   6       52.25       56.90        1.98 o   0.2149E+00
   3  10   6        7.96        9.40        6.89 <   0.0000E+00
   4  10   6       96.02       93.03        3.17 o   0.2649E+00
 -14   1   7      119.72      116.97        1.96 o   0.2311E+00
 -13   1   7       51.62       51.72        1.28 o   0.3554E+00
 -12   1   7       89.23       87.89        1.05 o   0.3086E+00
 -11   1   7      186.38      184.89        0.87 o   0.1762E+00
 -10   1   7      187.68      186.96        0.83 o   0.1800E+00
  -9   1   7      151.76      153.92        0.45 o   0.2022E+00
  -8   1   7       77.34       76.69        0.36 o   0.3365E+00
  -7   1   7      126.25      122.68        0.36 o   0.2190E+00
  -6   1   7      261.42      264.91        0.42 o   0.1116E+00
  -5   1   7       20.80       27.52        0.37 o   0.1380E+00
  -4   1   7      282.27      274.92        0.38 o   0.9227E-01
  -3   1   7      368.52      360.21        0.43 o   0.7219E-01
  -2   1   7      184.10      188.67        0.38 o   0.1372E+00
  -1   1   7      136.04      131.56        0.33 o   0.1819E+00
   0   1   7      158.40      155.54        0.36 o   0.2011E+00
   1   1   7      229.98      233.89        0.37 o   0.1257E+00
   2   1   7      128.06      134.99        0.28 o   0.1060E+00
   3   1   7      103.11       99.76        0.29 o   0.2431E+00
   4   1   7       90.16       86.69        0.30 o   0.2737E+00
   5   1   7      421.06      422.10        0.49 o   0.7605E-01
   6   1   7      190.88      190.92        0.36 o   0.1767E+00
   7   1   7       34.29       33.08        0.37 o   0.3054E+00
   8   1   7       26.67       27.83        0.44 o   0.2720E+00
   9   1   7      103.25      102.55        0.76 o   0.2874E+00
  10   1   7      173.77      171.90        0.91 o   0.1890E+00
  11   1   7      105.75      109.10        1.02 o   0.2138E+00
  12   1   7       87.44       84.16        1.66 o   0.2503E+00
  13   1   7      120.28      116.91        2.33 o   0.2210E+00
 -14   2   7       57.99       58.98        2.44 o   0.3444E+00
 -13   2   7       19.29       19.58        2.18 o   0.2138E+00
 -12   2   7       45.14       45.34        1.32 o   0.3483E+00
 -11   2   7        9.32       15.20        2.20 <   0.0000E+00
 -10   2   7        9.09        3.15        1.98 <   0.0000E+00
  -9   2   7      122.99      126.18        0.47 o   0.2193E+00
  -8   2   7      200.26      201.14        0.39 o   0.1609E+00
  -7   2   7       48.85       48.63        0.33 o   0.3535E+00
  -6   2   7      139.59      140.36        0.32 o   0.2291E+00
  -5   2   7      335.05      331.73        0.44 o   0.9692E-01
  -4   2   7       79.81       82.71        0.32 o   0.2673E+00
  -3   2   7      134.11      138.35        0.33 o   0.1710E+00
  -2   2   7       10.26        6.65        0.67 o   0.6970E-01
  -1   2   7      164.75      159.79        0.39 o   0.1620E+00
   0   2   7      152.58      142.82        0.38 o   0.4513E-01
   1   2   7       61.15       64.50        0.34 o   0.2773E+00
   2   2   7      263.79      259.90        0.39 o   0.1228E+00
   3   2   7       59.78       52.30        0.33 o   0.8778E-01
   4   2   7      286.92      293.09        0.47 o   0.8598E-01
   5   2   7      191.72      191.80        0.37 o   0.1762E+00
   6   2   7       33.39       32.52        0.37 o   0.3035E+00
   7   2   7       66.41       65.50        0.38 o   0.3452E+00
   8   2   7      162.97      163.85        0.47 o   0.2006E+00
   9   2   7        9.38        7.97        1.94 <   0.0000E+00
  10   2   7      105.91      105.84        0.90 o   0.2879E+00
  11   2   7       32.78       33.70        1.12 o   0.3082E+00
  12   2   7       33.24       30.17        1.53 o   0.2430E+00
  13   2   7       41.38       51.66        3.58 o   0.0000E+00
 -13   3   7       55.37       53.46        1.53 o   0.3260E+00
 -12   3   7       85.35       84.91        1.11 o   0.3238E+00
 -11   3   7       26.12       28.93        1.19 o   0.2418E+00
 -10   3   7       15.22       16.78        1.48 o   0.1764E+00
  -9   3   7       51.80       51.01        0.62 o   0.3542E+00
  -8   3   7       82.00       81.20        0.46 o   0.3227E+00
  -7   3   7      186.18      188.86        0.41 o   0.1613E+00
  -6   3   7      147.14      148.81        0.38 o   0.2086E+00
  -5   3   7      107.31      109.27        0.39 o   0.2693E+00
  -4   3   7      159.90      165.28        0.39 o   0.1331E+00
  -3   3   7      201.15      203.58        0.40 o   0.1574E+00
  -2   3   7      112.36      112.04        0.36 o   0.2769E+00
  -1   3   7      352.48      362.96        0.52 o   0.4371E-01
   0   3   7      563.96      554.50        0.70 o   0.4694E-01
   1   3   7      221.41      222.83        0.42 o   0.1465E+00
   2   3   7      223.81      220.32        0.40 o   0.1455E+00
   3   3   7      130.29      128.59        0.38 o   0.2467E+00
   4   3   7      231.35      233.28        0.41 o   0.1375E+00
   5   3   7       24.15       22.66        0.44 o   0.2338E+00
   6   3   7      168.83      169.27        0.39 o   0.1965E+00
   7   3   7      230.20      232.89        0.48 o   0.1345E+00
   8   3   7       39.18       41.42        0.54 o   0.3069E+00
   9   3   7       69.18       67.73        0.85 o   0.3369E+00
  10   3   7       41.07       37.86        0.97 o   0.2633E+00
  11   3   7       75.90       74.61        1.04 o   0.3202E+00
  12   3   7       15.78       12.94        2.30 o   0.1342E+00
 -13   4   7       -2.67       10.33       19.44 <   0.0000E+00
 -12   4   7        6.94        3.92        4.58 <   0.0000E+00
 -11   4   7       12.39       11.97        2.39 <   0.0000E+00
 -10   4   7       75.32       75.57        0.98 o   0.3378E+00
  -9   4   7       21.09       25.07        0.89 o   0.2072E+00
  -8   4   7      102.43      100.77        0.52 o   0.2825E+00
  -7   4   7      103.10      104.46        0.42 o   0.2831E+00
  -6   4   7       59.90       60.46        0.41 o   0.3528E+00
  -5   4   7       92.37       92.55        0.40 o   0.3113E+00
  -4   4   7      156.22      157.94        0.42 o   0.1938E+00
  -3   4   7       90.83       88.86        0.37 o   0.3028E+00
  -2   4   7       33.87       38.26        0.48 o   0.2360E+00
  -1   4   7      199.66      198.05        0.53 o   0.1680E+00
   0   4   7      124.01      119.46        0.48 o   0.2063E+00
   1   4   7       10.16       14.22        0.85 o   0.1338E+00
   2   4   7       20.07       12.56        0.50 o   0.8943E-01
   3   4   7       61.11       57.94        0.38 o   0.2846E+00
   4   4   7      102.28       99.68        0.38 o   0.2805E+00
   5   4   7      199.15      198.74        0.43 o   0.1694E+00
   6   4   7      101.62      102.39        0.41 o   0.2915E+00
   7   4   7      206.38      207.57        0.50 o   0.1579E+00
   8   4   7       67.29       67.95        0.56 o   0.3477E+00
   9   4   7       51.45       51.02        0.94 o   0.3558E+00
  10   4   7       40.78       40.70        1.16 o   0.3387E+00
  11   4   7       30.87       31.54        1.43 o   0.2975E+00
  12   4   7       23.09       24.22        3.16 o   0.2466E+00
 -12   5   7      117.80      111.53        2.36 o   0.1024E+00
 -11   5   7       42.01       42.64        1.26 o   0.3383E+00
 -10   5   7       76.04       74.29        1.16 o   0.3121E+00
  -9   5   7      119.94      120.67        0.75 o   0.2604E+00
  -8   5   7      207.69      205.28        0.66 o   0.1553E+00
  -7   5   7       89.96       91.47        0.58 o   0.3028E+00
  -6   5   7       95.94       96.95        0.56 o   0.2916E+00
  -5   5   7       84.93       86.56        0.49 o   0.3056E+00
  -4   5   7      133.85      135.88        0.51 o   0.2282E+00
  -3   5   7      108.60      107.20        0.51 o   0.2815E+00
  -2   5   7      115.30      114.40        0.50 o   0.2720E+00
  -1   5   7      175.01      177.25        0.55 o   0.1745E+00
   0   5   7      187.98      187.94        0.56 o   0.1799E+00
   1   5   7       53.36       53.95        0.51 o   0.3501E+00
   2   5   7       15.10       13.80        0.72 o   0.1460E+00
   3   5   7      207.46      208.13        0.49 o   0.1628E+00
   4   5   7      202.58      204.49        0.54 o   0.1594E+00
   5   5   7      158.49      161.29        0.56 o   0.1701E+00
   6   5   7       42.26       46.24        0.56 o   0.2586E+00
   7   5   7      215.01      216.74        0.58 o   0.1530E+00
   8   5   7      160.10      161.35        0.65 o   0.2047E+00
   9   5   7       -4.25        7.63        5.50 <   0.0000E+00
  10   5   7      120.42      116.80        1.20 o   0.2147E+00
  11   5   7       67.86       63.69        3.44 o   0.1917E+00
 -11   6   7       17.01       15.53        3.77 <   0.0000E+00
 -10   6   7        8.55        7.52        4.08 <   0.0000E+00
  -9   6   7       -4.16        1.38        5.10 <   0.0000E+00
  -8   6   7       59.20       59.38        0.67 o   0.3554E+00
  -7   6   7        8.33        6.64        1.68 <   0.0000E+00
  -6   6   7      102.67      103.99        0.63 o   0.2818E+00
  -5   6   7      176.40      178.18        0.63 o   0.1821E+00
  -4   6   7       68.38       69.12        0.65 o   0.3384E+00
  -3   6   7      104.01      105.69        0.62 o   0.2741E+00
  -2   6   7       21.77       22.71        0.67 o   0.2355E+00
  -1   6   7       63.03       63.17        0.55 o   0.3539E+00
   0   6   7       22.87       22.70        0.72 o   0.2387E+00
   1   6   7        2.56        7.04        5.25 <   0.0000E+00
   2   6   7       10.56        9.92        1.31 o   0.1109E+00
   3   6   7      305.84      307.15        0.63 o   0.1072E+00
   4   6   7      261.82      262.53        0.64 o   0.1267E+00
   5   6   7       78.95       80.55        0.59 o   0.3082E+00
   6   6   7       -7.16        2.03        1.86 <   0.0000E+00
   7   6   7       29.51       29.61        0.72 o   0.2884E+00
   8   6   7       52.32       50.11        0.82 o   0.3279E+00
   9   6   7       81.21       78.39        1.12 o   0.3030E+00
  10   6   7       42.32       43.57        3.53 o   0.3373E+00
  -9   7   7      147.95      144.04        1.21 o   0.1750E+00
  -8   7   7       14.18       14.59        1.71 o   0.1628E+00
  -7   7   7      108.97      106.88        0.69 o   0.2692E+00
  -6   7   7       18.32       18.01        1.00 o   0.1932E+00
  -5   7   7       47.40       48.97        0.72 o   0.3362E+00
  -4   7   7      154.97      152.61        0.70 o   0.2058E+00
  -3   7   7       29.27       27.58        0.80 o   0.2588E+00
  -2   7   7      201.88      199.49        0.72 o   0.1609E+00
  -1   7   7       39.50       38.62        0.72 o   0.3256E+00
   0   7   7       88.73       89.31        0.64 o   0.3144E+00
   1   7   7      103.50      102.96        0.67 o   0.2921E+00
   2   7   7       10.05        8.47        1.70 <   0.0000E+00
   3   7   7      253.43      252.43        0.68 o   0.1338E+00
   4   7   7      105.39      105.71        0.63 o   0.2889E+00
   5   7   7       48.92       49.79        0.67 o   0.3466E+00
   6   7   7        6.48        6.60        2.45 <   0.0000E+00
   7   7   7       83.80       84.89        0.76 o   0.3133E+00
   8   7   7       83.07       85.13        0.95 o   0.2921E+00
   9   7   7       74.30       74.68        2.31 o   0.3403E+00
  -8   8   7        7.05        5.87        8.74 <   0.0000E+00
  -7   8   7       46.90       48.68        0.99 o   0.3352E+00
  -6   8   7       18.78       19.03        1.28 o   0.2004E+00
  -5   8   7       49.70       52.42        1.03 o   0.3104E+00
  -4   8   7       39.10       38.13        0.96 o   0.3225E+00
  -3   8   7       27.51       28.09        1.00 o   0.2782E+00
  -2   8   7       27.60       27.42        0.90 o   0.2675E+00
  -1   8   7      105.20      106.18        0.77 o   0.2793E+00
   0   8   7       -5.70        0.59        3.13 <   0.0000E+00
   1   8   7      100.62       99.26        0.78 o   0.2868E+00
   2   8   7       48.67       49.82        0.90 o   0.3394E+00
   3   8   7       19.10       18.03        1.09 o   0.1911E+00
   4   8   7       47.29       48.18        0.83 o   0.3499E+00
   5   8   7       66.73       68.89        0.82 o   0.3189E+00
   6   8   7      196.71      195.67        0.96 o   0.1722E+00
   7   8   7       14.73       18.00        2.51 <   0.0000E+00
   8   8   7       83.60       79.01        2.34 o   0.2112E+00
  -6   9   7      108.41      105.60        1.52 o   0.2414E+00
  -5   9   7       39.33       40.14        1.49 o   0.3343E+00
  -4   9   7        6.78        3.26        4.21 <   0.0000E+00
  -3   9   7       69.84       67.75        1.24 o   0.3166E+00
  -2   9   7      114.23      111.39        1.10 o   0.2389E+00
  -1   9   7       90.50       90.01        1.03 o   0.3147E+00
   0   9   7       15.46       11.44        2.22 o   0.1154E+00
   1   9   7      155.89      154.71        1.32 o   0.2103E+00
   2   9   7       85.59       84.06        1.23 o   0.3117E+00
   3   9   7        5.07        5.12        5.51 <   0.0000E+00
   4   9   7       37.71       39.69        1.38 o   0.3118E+00
   5   9   7       66.82       71.45        1.99 o   0.2315E+00
   6   9   7       67.73       64.42        3.38 o   0.2619E+00
  -4  10   7       26.65       26.91        2.39 o   0.2725E+00
  -3  10   7       19.40       19.41        5.03 <   0.0000E+00
  -2  10   7      -12.46       14.26        7.16 <   0.0000E+00
  -1  10   7       -1.25       10.38       44.12 <   0.0000E+00
   0  10   7        0.80       16.36       72.85 <   0.0000E+00
   1  10   7        8.30        9.07        5.35 <   0.0000E+00
   2  10   7       52.59       51.24        1.99 o   0.3395E+00
   3  10   7        9.16       15.08        8.92 <   0.0000E+00
 -14   0   8       20.29       13.27        4.62 <   0.0000E+00
 -13   0   8      193.17      194.70        1.64 o   0.1725E+00
 -12   0   8      159.70      157.56        1.28 o   0.2023E+00
 -11   0   8       85.20       84.28        1.20 o   0.3201E+00
 -10   0   8      204.85      207.26        1.31 o   0.1548E+00
  -9   0   8      155.69      154.49        0.66 o   0.2085E+00
  -8   0   8       91.82       92.29        0.55 o   0.3119E+00
  -7   0   8       88.29       88.19        0.53 o   0.3182E+00
  -6   0   8      174.09      177.18        0.58 o   0.1686E+00
  -5   0   8      444.85      433.77        0.82 o   0.5120E-01
  -4   0   8       61.70       57.31        0.50 o   0.2430E+00
  -3   0   8       90.25       89.47        0.46 o   0.3100E+00
  -2   0   8       69.41       71.73        0.51 o   0.2925E+00
  -1   0   8      304.82      302.90        0.73 o   0.1100E+00
   0   0   8      194.55      179.93        0.55 o   0.5403E-02
   1   0   8      174.42      157.66        0.52 o   0.0000E+00
   2   0   8      401.40      398.25        0.63 o   0.8085E-01
   3   0   8      349.25      349.63        0.61 o   0.9440E-01
   4   0   8      127.39      130.01        0.52 o   0.2191E+00
   5   0   8      219.28      218.02        0.60 o   0.1541E+00
   6   0   8      193.14      196.29        0.68 o   0.1557E+00
   7   0   8      182.43      182.70        0.61 o   0.1852E+00
   8   0   8       14.51       12.73        1.04 o   0.1291E+00
   9   0   8      109.56      108.66        1.06 o   0.2754E+00
  10   0   8      303.18      302.29        1.24 o   0.1110E+00
  11   0   8       27.16       23.84        2.80 o   0.2027E+00
  12   0   8       92.16       94.45        2.38 o   0.2630E+00
 -14   1   8       13.14       22.18        6.43 <   0.0000E+00
 -13   1   8        6.73        5.15        4.72 <   0.0000E+00
 -12   1   8       63.41       64.73        0.96 o   0.3495E+00
 -11   1   8       32.04       33.08        0.97 o   0.3016E+00
 -10   1   8      134.00      136.40        0.82 o   0.2085E+00
  -9   1   8      170.70      175.06        0.48 o   0.1590E+00
  -8   1   8       70.24       67.88        0.39 o   0.3047E+00
  -7   1   8       94.75       94.55        0.38 o   0.3065E+00
  -6   1   8       22.18       23.15        0.43 o   0.2378E+00
  -5   1   8       86.57       83.38        0.33 o   0.2870E+00
  -4   1   8      224.07      214.55        0.37 o   0.7215E-01
  -3   1   8      335.27      323.74        0.41 o   0.5007E-01
  -2   1   8       20.00       22.49        0.44 o   0.2197E+00
  -1   1   8       33.34       30.28        0.36 o   0.2483E+00
   0   1   8       22.17       26.29        0.41 o   0.1916E+00
   1   1   8       49.22       35.97        0.33 o   0.0000E+00
   2   1   8      266.63      260.32        0.35 o   0.1005E+00
   3   1   8        6.25        3.67        0.90 o   0.4299E-01
   4   1   8      140.83      142.37        0.34 o   0.2179E+00
   5   1   8      238.50      235.75        0.40 o   0.1393E+00
   6   1   8       54.19       55.77        0.38 o   0.3260E+00
   7   1   8       87.80       85.99        0.38 o   0.3133E+00
   8   1   8      103.53      102.27        0.49 o   0.2863E+00
   9   1   8       45.10       45.26        0.79 o   0.3480E+00
  10   1   8       12.58       13.08        1.87 o   0.1352E+00
  11   1   8       12.85       13.39        2.11 o   0.1501E+00
  12   1   8       11.14        6.70        4.53 <   0.0000E+00
 -13   2   8       67.62       64.05        1.55 o   0.2632E+00
 -12   2   8       71.92       73.51        1.16 o   0.3302E+00
 -11   2   8       38.76       36.70        0.96 o   0.2913E+00
 -10   2   8      134.93      134.41        0.74 o   0.2412E+00
  -9   2   8       76.07       75.67        0.45 o   0.3372E+00
  -8   2   8      108.57      111.23        0.42 o   0.2465E+00
  -7   2   8       72.90       74.83        0.38 o   0.3018E+00
  -6   2   8      190.54      192.01        0.37 o   0.1733E+00
  -5   2   8      165.58      168.16        0.36 o   0.1836E+00
  -4   2   8      324.59      320.39        0.47 o   0.9812E-01
  -3   2   8       30.87       17.64        0.41 o   0.5121E-02
  -2   2   8      499.55      489.49        0.65 o   0.5230E-01
  -1   2   8      355.06      350.03        0.53 o   0.8569E-01
   0   2   8      180.72      179.93        0.40 o   0.1869E+00
   1   2   8       71.89       72.99        0.35 o   0.3243E+00
   2   2   8      209.18      204.20        0.41 o   0.1362E+00
   3   2   8      122.74      130.22        0.37 o   0.6637E-01
   4   2   8      173.75      171.11        0.39 o   0.1858E+00
   5   2   8       89.23       92.89        0.37 o   0.2191E+00
   6   2   8      236.41      234.63        0.42 o   0.1429E+00
   7   2   8       14.78       15.03        0.62 o   0.1624E+00
   8   2   8       68.29       68.12        0.50 o   0.3489E+00
   9   2   8       13.09       15.87        1.54 o   0.1599E+00
  10   2   8       50.39       53.35        0.95 o   0.3016E+00
  11   2   8       74.90       75.17        1.08 o   0.3393E+00
  12   2   8       22.17       22.90        1.91 o   0.2383E+00
 -13   3   8        8.51        5.37        4.77 <   0.0000E+00
 -12   3   8       78.46       79.66        1.12 o   0.3275E+00
 -11   3   8       92.83       90.02        1.00 o   0.2813E+00
 -10   3   8       30.31       30.58        1.07 o   0.2914E+00
  -9   3   8        8.24       10.99        1.65 <   0.0000E+00
  -8   3   8      174.90      179.37        0.48 o   0.1455E+00
  -7   3   8      143.88      146.13        0.41 o   0.2080E+00
  -6   3   8      218.52      220.09        0.43 o   0.1506E+00
  -5   3   8       70.90       71.78        0.38 o   0.3341E+00
  -4   3   8      151.36      149.77        0.39 o   0.2154E+00
  -3   3   8      247.32      244.26        0.43 o   0.1341E+00
  -2   3   8       23.29       28.87        0.49 o   0.1629E+00
  -1   3   8       41.74       31.02        0.45 o   0.3661E-02
   0   3   8      192.80      187.48        0.45 o   0.1444E+00
   1   3   8        4.15        2.47        1.84 <   0.0000E+00
   2   3   8       97.15       99.19        0.36 o   0.2744E+00
   3   3   8      136.55      136.28        0.38 o   0.2393E+00
   4   3   8       71.41       72.76        0.37 o   0.3286E+00
   5   3   8      178.33      178.69        0.40 o   0.1852E+00
   6   3   8        7.29        3.87        1.21 o   0.4055E-01
   7   3   8      170.04      172.16        0.52 o   0.1761E+00
   8   3   8      105.83      107.46        0.59 o   0.2651E+00
   9   3   8       15.90       18.34        1.34 o   0.1856E+00
  10   3   8       40.11       41.94        1.00 o   0.3177E+00
  11   3   8        4.50        0.63        6.33 <   0.0000E+00
  12   3   8       38.71       38.36        2.09 o   0.3248E+00
 -12   4   8       44.89       42.99        1.45 o   0.3071E+00
 -11   4   8      143.59      143.36        1.10 o   0.2293E+00
 -10   4   8       30.70       27.70        1.15 o   0.2381E+00
  -9   4   8       41.58       41.85        0.74 o   0.3409E+00
  -8   4   8      229.24      228.65        0.65 o   0.1476E+00
  -7   4   8      308.39      310.62        0.61 o   0.1050E+00
  -6   4   8       75.80       75.71        0.46 o   0.3353E+00
  -5   4   8       98.74       95.88        0.41 o   0.2685E+00
  -4   4   8      119.13      123.17        0.41 o   0.1931E+00
  -3   4   8      233.49      233.36        0.44 o   0.1453E+00
  -2   4   8       23.41       26.02        0.49 o   0.2403E+00
  -1   4   8      197.08      191.79        0.54 o   0.1408E+00
   0   4   8      153.70      163.36        0.47 o   0.4779E-01
   1   4   8      218.35      217.93        0.44 o   0.1553E+00
   2   4   8        8.95        3.31        0.83 o   0.3453E-01
   3   4   8       19.76       14.94        0.49 o   0.1186E+00
   4   4   8       37.42       36.49        0.40 o   0.3207E+00
   5   4   8      231.43      236.59        0.45 o   0.1150E+00
   6   4   8       24.50       25.19        0.57 o   0.2573E+00
   7   4   8      128.60      129.46        0.55 o   0.2458E+00
   8   4   8      139.36      140.38        0.66 o   0.2335E+00
   9   4   8       96.47       98.50        0.91 o   0.2718E+00
  10   4   8       44.44       44.04        1.17 o   0.3465E+00
  11   4   8       78.59       74.19        1.38 o   0.2180E+00
  12   4   8      114.60      109.38        3.33 o   0.1565E+00
 -12   5   8       71.60       72.35        3.37 o   0.3422E+00
 -11   5   8       30.53       32.53        1.47 o   0.2936E+00
 -10   5   8       88.87       90.78        1.16 o   0.2843E+00
  -9   5   8        1.90       10.45        9.21 <   0.0000E+00
  -8   5   8       20.99       23.92        0.87 o   0.2220E+00
  -7   5   8       24.77       24.19        0.73 o   0.2537E+00
  -6   5   8      149.78      148.12        0.58 o   0.2179E+00
  -5   5   8       19.96       20.89        0.74 o   0.2205E+00
  -4   5   8       11.60       12.50        1.01 o   0.1330E+00
  -3   5   8      129.77      129.49        0.52 o   0.2486E+00
  -2   5   8       79.59       79.77        0.53 o   0.3333E+00
  -1   5   8       56.29       57.79        0.54 o   0.3343E+00
   0   5   8        6.29        3.68        1.79 <   0.0000E+00
   1   5   8       25.67       25.44        0.59 o   0.2599E+00
   2   5   8       50.27       51.02        0.51 o   0.3511E+00
   3   5   8       18.48       15.38        0.67 o   0.1543E+00
   4   5   8      100.27      102.82        0.51 o   0.2513E+00
   5   5   8       37.82       41.53        0.58 o   0.2487E+00
   6   5   8       43.30       45.02        0.57 o   0.3173E+00
   7   5   8       16.80       14.84        0.89 o   0.1539E+00
   8   5   8       55.61       53.79        0.68 o   0.3376E+00
   9   5   8       56.94       58.64        1.12 o   0.3342E+00
  10   5   8       81.10       80.39        1.30 o   0.3305E+00
 -11   6   8      111.53      111.15        3.36 o   0.2776E+00
 -10   6   8       -6.92        7.26        4.23 <   0.0000E+00
  -9   6   8       11.48       10.84        1.78 o   0.1175E+00
  -8   6   8      157.77      157.33        0.70 o   0.2115E+00
  -7   6   8      137.65      137.52        0.63 o   0.2377E+00
  -6   6   8       51.62       51.63        0.67 o   0.3559E+00
  -5   6   8       71.79       73.46        0.66 o   0.3038E+00
  -4   6   8      120.99      119.88        0.67 o   0.2607E+00
  -3   6   8      148.46      149.44        0.63 o   0.2187E+00
  -2   6   8       24.78       27.00        0.69 o   0.2476E+00
  -1   6   8       30.13       30.28        0.62 o   0.2942E+00
   0   6   8      137.58      136.74        0.61 o   0.2360E+00
   1   6   8      192.85      194.40        0.63 o   0.1701E+00
   2   6   8      171.00      171.17        0.62 o   0.1956E+00
   3   6   8      117.57      115.56        0.60 o   0.2548E+00
   4   6   8       59.25       61.15        0.60 o   0.3347E+00
   5   6   8      167.90      167.60        0.58 o   0.2001E+00
   6   6   8        4.99        2.15        2.81 <   0.0000E+00
   7   6   8       57.71       58.22        0.66 o   0.3535E+00
   8   6   8      175.70      175.30        0.89 o   0.1919E+00
   9   6   8      128.97      133.07        1.12 o   0.1830E+00
  10   6   8       34.58       36.75        3.82 o   0.2990E+00
  -9   7   8       10.00        2.35        3.88 <   0.0000E+00
  -8   7   8      103.61      106.12        0.89 o   0.2484E+00
  -7   7   8      174.28      174.15        0.72 o   0.1934E+00
  -6   7   8       26.76       25.48        0.83 o   0.2509E+00
  -5   7   8       66.82       66.31        0.70 o   0.3493E+00
  -4   7   8       52.73       52.85        0.71 o   0.3550E+00
  -3   7   8        7.08        2.37        2.29 <   0.0000E+00
  -2   7   8       71.70       69.36        0.75 o   0.3023E+00
  -1   7   8       42.29       41.71        0.76 o   0.3360E+00
   0   7   8       77.64       78.15        0.68 o   0.3323E+00
   1   7   8       70.43       69.28        0.68 o   0.3377E+00
   2   7   8       75.92       76.60        0.67 o   0.3264E+00
   3   7   8       39.18       40.05        0.70 o   0.3313E+00
   4   7   8       58.05       58.01        0.65 o   0.3561E+00
   5   7   8       14.47       15.31        1.12 o   0.1638E+00
   6   7   8       89.10       92.05        0.68 o   0.2611E+00
   7   7   8       84.29       85.51        0.83 o   0.3131E+00
   8   7   8       39.84       39.86        1.39 o   0.3360E+00
   9   7   8       88.06       89.91        2.31 o   0.2964E+00
  -8   8   8      115.87      113.02        2.36 o   0.2417E+00
  -7   8   8       20.90       22.35        1.36 o   0.2283E+00
  -6   8   8      128.96      128.28        0.97 o   0.2499E+00
  -5   8   8       46.95       45.38        1.07 o   0.3210E+00
  -4   8   8      135.24      133.75        0.98 o   0.2378E+00
  -3   8   8       28.53       27.52        1.03 o   0.2564E+00
  -2   8   8      158.11      155.16        0.95 o   0.1978E+00
  -1   8   8       39.00       39.11        1.01 o   0.3326E+00
   0   8   8       78.85       80.12        0.83 o   0.3157E+00
   1   8   8       81.17       82.76        0.88 o   0.3009E+00
   2   8   8      151.16      149.26        0.94 o   0.2091E+00
   3   8   8       87.17       90.19        0.82 o   0.2656E+00
   4   8   8       42.17       42.12        0.90 o   0.3404E+00
   5   8   8       22.26       22.20        1.19 o   0.2377E+00
   6   8   8      148.47      148.17        0.96 o   0.2232E+00
   7   8   8       65.21       66.15        1.51 o   0.3299E+00
   8   8   8       75.68       80.05        3.30 o   0.2056E+00
  -6   9   8       29.11       24.27        2.22 o   0.1583E+00
  -5   9   8       22.33       26.20        1.94 o   0.2054E+00
  -4   9   8       14.81       20.19        2.15 o   0.1444E+00
  -3   9   8       60.08       59.84        1.26 o   0.3552E+00
  -2   9   8       30.90       30.18        1.30 o   0.2898E+00
  -1   9   8       49.96       48.46        1.26 o   0.3384E+00
   0   9   8       25.74       23.38        1.55 o   0.2379E+00
   1   9   8       13.29        9.63        2.75 <   0.0000E+00
   2   9   8       12.92       13.25        2.49 <   0.0000E+00
   3   9   8       46.80       48.83        1.24 o   0.3274E+00
   4   9   8       33.24       30.22        1.57 o   0.2442E+00
   5   9   8       32.39       25.29        3.84 o   0.1161E+00
   6   9   8       61.12       59.00        3.43 o   0.3301E+00
  -4  10   8       52.85       57.16        2.43 o   0.2206E+00
  -3  10   8       53.82       59.44        3.49 o   0.1585E+00
  -2  10   8       34.10       36.88        3.67 o   0.2932E+00
  -1  10   8       91.98       93.78        2.23 o   0.2924E+00
   0  10   8       39.05       40.43        1.75 o   0.3274E+00
   1  10   8        1.63       10.14       25.48 <   0.0000E+00
   2  10   8       54.75       52.16        1.96 o   0.3047E+00
   3  10   8       50.41       57.15        3.25 o   0.1492E+00
 -13   1   9       94.85       92.81        1.36 o   0.2980E+00
 -12   1   9      121.74      122.14        0.96 o   0.2615E+00
 -11   1   9      104.14      104.49        0.87 o   0.2893E+00
 -10   1   9       18.99       18.30        1.17 o   0.1965E+00
  -9   1   9      149.56      154.12        0.50 o   0.1685E+00
  -8   1   9      183.75      185.16        0.46 o   0.1770E+00
  -7   1   9       29.33       31.92        0.46 o   0.2690E+00
  -6   1   9       51.52       52.02        0.39 o   0.3557E+00
  -5   1   9      287.91      290.31        0.45 o   0.1070E+00
  -4   1   9      215.06      222.85        0.39 o   0.8807E-01
  -3   1   9      257.84      248.49        0.41 o   0.7152E-01
  -2   1   9       36.51       45.63        0.40 o   0.3388E-01
  -1   1   9      214.65      219.70        0.40 o   0.1173E+00
   0   1   9      165.10      175.25        0.37 o   0.2968E-01
   1   1   9      273.22      266.22        0.44 o   0.9276E-01
   2   1   9      127.73      132.46        0.34 o   0.1763E+00
   3   1   9      203.55      209.73        0.39 o   0.1055E+00
   4   1   9      134.88      136.89        0.38 o   0.2211E+00
   5   1   9       86.41       86.71        0.39 o   0.3212E+00
   6   1   9      130.42      132.43        0.42 o   0.2271E+00
   7   1   9      271.13      271.59        0.52 o   0.1236E+00
   8   1   9       59.31       59.38        0.57 o   0.3554E+00
   9   1   9       31.65       32.09        0.89 o   0.3014E+00
  10   1   9       59.80       60.60        0.94 o   0.3552E+00
  11   1   9       73.57       72.50        1.23 o   0.3318E+00
  12   1   9       66.04       67.33        1.94 o   0.3399E+00
 -13   2   9       88.21       89.00        1.72 o   0.3172E+00
 -12   2   9       16.15       14.63        1.89 o   0.1618E+00
 -11   2   9       98.86      101.46        0.89 o   0.2675E+00
 -10   2   9       29.22       26.84        0.86 o   0.2584E+00
  -9   2   9       51.66       55.22        0.51 o   0.2955E+00
  -8   2   9       62.38       64.35        0.44 o   0.3270E+00
  -7   2   9      162.90      163.10        0.41 o   0.2035E+00
  -6   2   9      148.40      152.75        0.37 o   0.1756E+00
  -5   2   9      148.20      150.95        0.36 o   0.2050E+00
  -4   2   9       35.14       32.62        0.37 o   0.2704E+00
  -3   2   9      106.11      102.34        0.41 o   0.2375E+00
  -2   2   9      201.37      198.52        0.46 o   0.1615E+00
  -1   2   9      134.57      133.93        0.46 o   0.2421E+00
   0   2   9      235.19      231.54        0.50 o   0.1386E+00
   1   2   9       29.27       21.86        0.43 o   0.8599E-01
   2   2   9        9.55        2.23        0.77 o   0.2359E-01
   3   2   9      105.49      100.87        0.36 o   0.2224E+00
   4   2   9       17.59       16.77        0.49 o   0.1915E+00
   5   2   9       65.85       66.89        0.40 o   0.3393E+00
   6   2   9       59.48       57.73        0.40 o   0.3512E+00
   7   2   9       76.01       76.00        0.43 o   0.3388E+00
   8   2   9      145.43      144.99        0.54 o   0.2263E+00
   9   2   9       38.14       39.96        0.92 o   0.3102E+00
  10   2   9       46.42       47.30        1.08 o   0.3435E+00
  11   2   9        9.02       10.40        3.03 <   0.0000E+00
  12   2   9       81.28       83.75        2.40 o   0.2898E+00
 -12   3   9       33.57       34.56        1.34 o   0.3118E+00
 -11   3   9       85.50       84.68        1.01 o   0.3162E+00
 -10   3   9      140.55      141.03        0.93 o   0.2332E+00
  -9   3   9      160.49      160.63        0.63 o   0.2083E+00
  -8   3   9       49.97       47.83        0.46 o   0.3125E+00
  -7   3   9      149.99      153.45        0.41 o   0.1972E+00
  -6   3   9      177.99      177.24        0.40 o   0.1890E+00
  -5   3   9       65.13       65.92        0.39 o   0.3467E+00
  -4   3   9      148.10      152.05        0.38 o   0.1731E+00
  -3   3   9      227.51      227.14        0.46 o   0.1488E+00
  -2   3   9      322.23      317.25        0.62 o   0.9841E-01
  -1   3   9       32.15       23.66        0.50 o   0.7323E-01
   0   3   9      144.37      138.67        0.48 o   0.1751E+00
   1   3   9      162.64      166.68        0.44 o   0.1658E+00
   2   3   9        8.11        4.20        0.82 o   0.3836E-01
   3   3   9       21.63       21.16        0.43 o   0.2286E+00
   4   3   9      207.83      208.65        0.40 o   0.1607E+00
   5   3   9       93.86       96.87        0.39 o   0.2424E+00
   6   3   9      104.42      102.37        0.41 o   0.2738E+00
   7   3   9       52.96       55.81        0.52 o   0.2920E+00
   8   3   9       73.45       75.44        0.65 o   0.3298E+00
   9   3   9       77.26       77.08        0.91 o   0.3366E+00
  10   3   9       41.05       41.53        1.03 o   0.3391E+00
  11   3   9       78.59       79.32        1.27 o   0.3307E+00
  12   3   9       72.23       71.49        1.96 o   0.3410E+00
 -12   4   9       43.33       44.70        2.02 o   0.3437E+00
 -11   4   9       63.43       65.79        1.14 o   0.3053E+00
 -10   4   9       -3.62        0.70        6.72 <   0.0000E+00
  -9   4   9       87.15       87.07        0.72 o   0.3206E+00
  -8   4   9       77.67       79.96        0.61 o   0.3101E+00
  -7   4   9       63.49       62.92        0.55 o   0.3523E+00
  -6   4   9       10.16       11.64        0.95 o   0.1230E+00
  -5   4   9       57.32       59.83        0.43 o   0.3103E+00
  -4   4   9       28.96       28.61        0.51 o   0.2831E+00
  -3   4   9      101.52      102.93        0.44 o   0.2834E+00
  -2   4   9       12.03       11.84        0.80 o   0.1332E+00
  -1   4   9       80.35       82.41        0.41 o   0.2955E+00
   0   4   9      156.93      157.00        0.43 o   0.2123E+00
   1   4   9       68.23       69.24        0.44 o   0.3351E+00
   2   4   9       40.42       39.79        0.43 o   0.3319E+00
   3   4   9       87.44       85.83        0.43 o   0.3157E+00
   4   4   9      152.17      153.26        0.42 o   0.2063E+00
   5   4   9       55.58       57.64        0.45 o   0.3100E+00
   6   4   9       44.40       45.49        0.54 o   0.3393E+00
   7   4   9       16.17       18.98        0.85 o   0.1866E+00
   8   4   9       74.44       76.75        0.72 o   0.2919E+00
   9   4   9       24.69       25.28        1.21 o   0.2579E+00
  10   4   9       61.86       60.25        1.11 o   0.3393E+00
  11   4   9       23.69       18.59        2.20 o   0.1453E+00
 -12   5   9       23.34       21.28        3.04 o   0.2200E+00
 -11   5   9       38.31       38.74        1.80 o   0.3311E+00
 -10   5   9      162.91      161.29        1.04 o   0.1989E+00
  -9   5   9        8.09        9.45        2.17 <   0.0000E+00
  -8   5   9       64.63       66.05        0.66 o   0.3325E+00
  -7   5   9       72.97       71.92        0.63 o   0.3273E+00
  -6   5   9      364.67      365.13        0.73 o   0.9083E-01
  -5   5   9      109.39      109.08        0.61 o   0.2819E+00
  -4   5   9       76.21       75.60        0.61 o   0.3374E+00
  -3   5   9      175.96      174.91        0.53 o   0.1916E+00
  -2   5   9      128.22      132.17        0.53 o   0.2017E+00
  -1   5   9       62.06       60.97        0.51 o   0.3378E+00
   0   5   9       98.62       98.98        0.53 o   0.2982E+00
   1   5   9      168.65      168.35        0.51 o   0.1990E+00
   2   5   9      116.02      118.69        0.49 o   0.2300E+00
   3   5   9       24.69       24.88        0.65 o   0.2572E+00
   4   5   9      238.25      239.75        0.55 o   0.1361E+00
   5   5   9      113.14      114.53        0.53 o   0.2708E+00
   6   5   9       68.48       69.64        0.57 o   0.3365E+00
   7   5   9       61.48       62.60        0.59 o   0.3482E+00
   8   5   9      122.35      122.29        0.74 o   0.2606E+00
   9   5   9       99.51      100.27        1.02 o   0.2962E+00
  10   5   9      118.37      117.43        1.97 o   0.2664E+00
 -11   6   9        8.77        5.99        8.76 <   0.0000E+00
 -10   6   9       -6.80        7.04        5.58 <   0.0000E+00
  -9   6   9      107.34      108.62        0.84 o   0.2776E+00
  -8   6   9       24.58       25.78        0.91 o   0.2576E+00
  -7   6   9       88.40       85.92        0.64 o   0.2897E+00
  -6   6   9       79.15       79.13        0.66 o   0.3340E+00
  -5   6   9       99.78      101.16        0.64 o   0.2881E+00
  -4   6   9      128.15      127.34        0.66 o   0.2507E+00
  -3   6   9       44.93       42.92        0.70 o   0.3146E+00
  -2   6   9       51.32       53.78        0.69 o   0.3180E+00
  -1   6   9       45.00       44.34        0.61 o   0.3473E+00
   0   6   9      107.17      109.97        0.60 o   0.2407E+00
   1   6   9       32.60       32.10        0.69 o   0.3019E+00
   2   6   9       45.19       47.92        0.64 o   0.2950E+00
   3   6   9       76.26       78.93        0.62 o   0.2702E+00
   4   6   9       60.71       58.58        0.60 o   0.3092E+00
   5   6   9        8.98        9.43        1.51 <   0.0000E+00
   6   6   9       53.46       54.77        0.64 o   0.3434E+00
   7   6   9       85.16       84.29        0.65 o   0.3213E+00
   8   6   9        2.12        4.06       11.24 <   0.0000E+00
   9   6   9       15.70        6.69        2.95 <   0.0000E+00
  -9   7   9       77.42       77.01        1.92 o   0.3361E+00
  -8   7   9       34.56       34.54        1.17 o   0.3159E+00
  -7   7   9      172.20      167.01        0.81 o   0.1532E+00
  -6   7   9      116.30      115.67        0.70 o   0.2676E+00
  -5   7   9      134.30      133.48        0.71 o   0.2409E+00
  -4   7   9       19.44       17.84        0.98 o   0.1815E+00
  -3   7   9       86.28       89.35        0.71 o   0.2614E+00
  -2   7   9      137.68      136.78        0.71 o   0.2355E+00
  -1   7   9      113.78      114.32        0.70 o   0.2729E+00
   0   7   9      143.83      144.10        0.68 o   0.2280E+00
   1   7   9      103.76      104.06        0.65 o   0.2886E+00
   2   7   9      121.27      124.45        0.64 o   0.2297E+00
   3   7   9      138.28      136.62        0.64 o   0.2342E+00
   4   7   9       79.35       80.97        0.64 o   0.3237E+00
   5   7   9       84.48       85.19        0.68 o   0.3186E+00
   6   7   9       34.07       33.89        0.83 o   0.3143E+00
   7   7   9       69.20       68.06        1.00 o   0.3398E+00
   8   7   9       20.00       20.84        2.29 o   0.2208E+00
   9   7   9       55.18       57.52        3.50 o   0.3230E+00
  -8   8   9       -6.81        7.33        7.50 <   0.0000E+00
  -7   8   9      106.90      105.92        1.18 o   0.2815E+00
  -6   8   9       15.31       17.80        1.93 o   0.1803E+00
  -5   8   9       54.35       55.32        1.18 o   0.3543E+00
  -4   8   9      138.42      137.69        1.11 o   0.2365E+00
  -3   8   9       83.07       84.57        0.97 o   0.3138E+00
  -2   8   9      109.33      106.04        1.06 o   0.2519E+00
  -1   8   9       10.81       13.18        2.14 <   0.0000E+00
   0   8   9       13.62       10.63        1.82 o   0.1080E+00
   1   8   9       34.37       36.47        1.22 o   0.2900E+00
   2   8   9       29.31       27.03        1.43 o   0.2439E+00
   3   8   9       58.83       60.74        1.02 o   0.3363E+00
   4   8   9       50.78       52.53        1.05 o   0.3333E+00
   5   8   9      158.35      160.15        1.05 o   0.1962E+00
   6   8   9        8.23       10.55        3.97 <   0.0000E+00
   7   8   9        6.32       11.75        6.71 <   0.0000E+00
  -6   9   9       23.60       27.09        2.74 o   0.2291E+00
  -5   9   9       86.61       85.86        1.52 o   0.3119E+00
  -4   9   9       94.06       91.65        1.49 o   0.2741E+00
  -3   9   9        4.60        0.39        5.94 <   0.0000E+00
  -2   9   9       12.63       15.03        2.22 <   0.0000E+00
  -1   9   9      113.62      110.46        1.21 o   0.2370E+00
   0   9   9       -5.17        1.49        5.52 <   0.0000E+00
   1   9   9       11.03        6.20        3.25 <   0.0000E+00
   2   9   9       47.06       45.26        1.23 o   0.3119E+00
   3   9   9       96.48       94.58        1.24 o   0.2777E+00
   4   9   9       27.30       28.29        2.06 o   0.2769E+00
   5   9   9       38.41       36.13        3.74 o   0.2779E+00
   6   9   9       27.25       22.22        4.12 o   0.1547E+00
  -2  10   9       16.55       20.02        5.33 <   0.0000E+00
  -1  10   9      -10.19        0.22        5.44 <   0.0000E+00
   0  10   9       26.51       29.07        2.36 o   0.2615E+00
   1  10   9       30.80       33.04        2.28 o   0.2835E+00
   2  10   9        7.18        7.51        7.37 <   0.0000E+00
 -13   0  10       72.03       68.54        1.66 o   0.3029E+00
 -12   0  10      109.89      106.18        1.29 o   0.2478E+00
 -11   0  10      217.47      219.73        1.30 o   0.1494E+00
 -10   0  10       94.40       97.44        1.18 o   0.2671E+00
  -9   0  10       69.05       69.88        0.83 o   0.3459E+00
  -8   0  10      142.21      143.23        0.73 o   0.2239E+00
  -7   0  10       83.54       85.70        0.61 o   0.3022E+00
  -6   0  10       84.18       83.84        0.64 o   0.3247E+00
  -5   0  10       49.42       52.25        0.64 o   0.3204E+00
  -4   0  10      309.50      312.62        0.81 o   0.1006E+00
  -3   0  10      285.27      291.11        0.73 o   0.9024E-01
  -2   0  10       71.68       61.28        0.65 o   0.2129E-01
  -1   0  10      314.60      314.41        0.98 o   0.1054E+00
   0   0  10      293.33      297.24        0.73 o   0.1019E+00
   1   0  10       33.37       34.17        0.60 o   0.3101E+00
   2   0  10       96.60       93.70        0.53 o   0.2681E+00
   3   0  10      321.08      317.55        0.71 o   0.9795E-01
   4   0  10       80.53       89.96        0.61 o   0.3219E-01
   5   0  10      107.02      106.55        0.62 o   0.2855E+00
   6   0  10       63.63       65.77        0.70 o   0.3074E+00
   7   0  10      277.70      275.95        0.74 o   0.1215E+00
   8   0  10       90.13       89.76        0.78 o   0.3113E+00
   9   0  10       13.32       13.11        1.94 o   0.1440E+00
  10   0  10       12.36       10.25        2.83 <   0.0000E+00
  11   0  10      126.38      124.75        1.67 o   0.2398E+00
 -13   1  10       71.60       67.28        1.28 o   0.2323E+00
 -12   1  10        1.79        5.81       14.87 <   0.0000E+00
 -11   1  10        8.08       10.02        2.50 <   0.0000E+00
 -10   1  10       21.32       23.87        1.09 o   0.2280E+00
  -9   1  10       76.44       79.63        0.55 o   0.2444E+00
  -8   1  10      119.92      124.47        0.49 o   0.1821E+00
  -7   1  10      161.35      166.41        0.42 o   0.1315E+00
  -6   1  10       41.64       40.63        0.40 o   0.3344E+00
  -5   1  10       29.22       36.88        0.41 o   0.8314E-01
  -4   1  10       29.26       27.77        0.41 o   0.2684E+00
  -3   1  10       60.70       63.77        0.39 o   0.2777E+00
  -2   1  10       42.05       44.93        0.43 o   0.2875E+00
  -1   1  10       64.04       65.32        0.36 o   0.3458E+00
   0   1  10       37.58       28.10        0.45 o   0.3005E-01
   1   1  10      145.34      136.92        0.38 o   0.7694E-01
   2   1  10      116.50      106.99        0.36 o   0.4410E-01
   3   1  10        5.90       11.68        1.13 <   0.0000E+00
   4   1  10       27.18       29.26        0.42 o   0.2660E+00
   5   1  10      104.55      106.17        0.40 o   0.2726E+00
   6   1  10      167.11      169.91        0.46 o   0.1767E+00
   7   1  10        5.07        4.33        1.99 <   0.0000E+00
   8   1  10       54.39       55.51        0.58 o   0.3502E+00
   9   1  10       40.10       41.68        0.86 o   0.3268E+00
  10   1  10        3.16        5.95        8.32 <   0.0000E+00
  11   1  10       66.00       65.16        1.26 o   0.3451E+00
  12   1  10       41.37       37.61        3.46 o   0.2180E+00
 -13   2  10       -6.39        1.45        9.28 <   0.0000E+00
 -12   2  10       80.72       81.16        1.12 o   0.3307E+00
 -11   2  10      116.33      114.63        1.06 o   0.2636E+00
 -10   2  10      118.02      119.87        0.79 o   0.2565E+00
  -9   2  10       73.69       71.90        0.54 o   0.3220E+00
  -8   2  10       92.72       95.32        0.45 o   0.2778E+00
  -7   2  10      115.56      118.72        0.42 o   0.2257E+00
  -6   2  10      119.25      118.78        0.38 o   0.2655E+00
  -5   2  10      111.27      111.16        0.37 o   0.2787E+00
  -4   2  10      281.67      277.58        0.45 o   0.1148E+00
  -3   2  10       81.93       86.72        0.42 o   0.1890E+00
  -2   2  10      202.03      200.35        0.48 o   0.1674E+00
  -1   2  10      133.95      137.24        0.48 o   0.1953E+00
   0   2  10      324.60      320.70        0.63 o   0.9870E-01
   1   2  10       45.09       54.47        0.41 o   0.1679E-01
   2   2  10      138.50      137.63        0.37 o   0.2365E+00
   3   2  10      183.12      185.60        0.39 o   0.1661E+00
   4   2  10      115.07      113.66        0.37 o   0.2691E+00
   5   2  10       12.75        8.82        0.65 o   0.8402E-01
   6   2  10      225.70      227.77        0.45 o   0.1393E+00
   7   2  10       13.05       10.98        0.83 o   0.1124E+00
   8   2  10      167.40      168.62        0.56 o   0.1937E+00
   9   2  10       32.45       30.70        1.00 o   0.2773E+00
  10   2  10       39.64       39.75        1.21 o   0.3350E+00
  11   2  10       85.84       84.74        1.16 o   0.3152E+00
  12   2  10       38.76       43.16        3.61 o   0.2368E+00
 -12   3  10       45.04       45.46        1.27 o   0.3483E+00
 -11   3  10       47.30       46.39        1.08 o   0.3456E+00
 -10   3  10        9.75        9.72        2.11 <   0.0000E+00
  -9   3  10       25.64       22.25        0.80 o   0.2164E+00
  -8   3  10       53.30       54.51        0.49 o   0.3428E+00
  -7   3  10      109.46      110.45        0.46 o   0.2781E+00
  -6   3  10       16.37       18.23        0.58 o   0.1898E+00
  -5   3  10      122.95      126.81        0.42 o   0.2001E+00
  -4   3  10      109.80      112.78        0.39 o   0.2438E+00
  -3   3  10       78.89       83.84        0.43 o   0.1939E+00
  -2   3  10       13.48       10.31        0.74 o   0.1008E+00
  -1   3  10       15.02       15.29        0.76 o   0.1701E+00
   0   3  10       97.41       97.74        0.50 o   0.3017E+00
   1   3  10      152.57      154.19        0.44 o   0.2083E+00
   2   3  10       10.82        9.12        0.75 o   0.9712E-01
   3   3  10       72.12       71.98        0.40 o   0.3444E+00
   4   3  10       98.77       97.29        0.40 o   0.2948E+00
   5   3  10      112.73      116.75        0.43 o   0.2107E+00
   6   3  10      224.86      228.08        0.51 o   0.1295E+00
   7   3  10       28.28       28.51        0.64 o   0.2832E+00
   8   3  10       88.19       90.77        0.69 o   0.2632E+00
   9   3  10       89.16       90.34        0.92 o   0.3067E+00
  10   3  10       40.43       38.11        1.11 o   0.2782E+00
  11   3  10       71.95       73.34        1.47 o   0.3256E+00
  12   3  10       33.30       30.35        3.87 o   0.2682E+00
 -12   4  10       50.92       50.62        3.58 o   0.3502E+00
 -11   4  10       24.52       26.13        1.35 o   0.2550E+00
 -10   4  10       89.99       88.89        1.01 o   0.3040E+00
  -9   4  10      106.33      105.84        0.73 o   0.2864E+00
  -8   4  10       35.10       36.54        0.66 o   0.3169E+00
  -7   4  10      142.93      144.15        0.61 o   0.2216E+00
  -6   4  10       41.01       43.71        0.60 o   0.3043E+00
  -5   4  10      181.69      181.95        0.56 o   0.1851E+00
  -4   4  10       61.85       60.37        0.52 o   0.3272E+00
  -3   4  10       85.38       87.14        0.50 o   0.2926E+00
  -2   4  10      114.17      116.98        0.47 o   0.2382E+00
  -1   4  10      163.10      158.39        0.49 o   0.1734E+00
   0   4  10        4.00        1.40        2.57 <   0.0000E+00
   1   4  10      106.02      105.78        0.44 o   0.2876E+00
   2   4  10      220.20      224.40        0.48 o   0.1273E+00
   3   4  10      110.49      112.78        0.45 o   0.2519E+00
   4   4  10        6.80        5.77        1.55 <   0.0000E+00
   5   4  10      229.94      232.88        0.55 o   0.1351E+00
   6   4  10      168.86      168.02        0.60 o   0.1968E+00
   7   4  10       58.60       60.23        0.61 o   0.3495E+00
   8   4  10       10.39        7.82        1.74 <   0.0000E+00
   9   4  10      215.54      214.87        0.98 o   0.1574E+00
  10   4  10       65.27       66.80        1.18 o   0.3388E+00
  11   4  10       28.14       28.72        2.67 o   0.2823E+00
 -11   5  10       23.54       21.58        2.38 o   0.2229E+00
 -10   5  10        8.93        0.81        2.99 <   0.0000E+00
  -9   5  10       55.40       55.83        0.81 o   0.3570E+00
  -8   5  10       68.49       71.92        0.67 o   0.2993E+00
  -7   5  10        8.94        8.15        1.73 <   0.0000E+00
  -6   5  10      101.07       98.92        0.64 o   0.2783E+00
  -5   5  10      116.68      117.99        0.62 o   0.2525E+00
  -4   5  10       24.03       26.82        0.70 o   0.2368E+00
  -3   5  10       28.03       31.38        0.65 o   0.2465E+00
  -2   5  10      115.54      114.28        0.52 o   0.2698E+00
  -1   5  10      154.69      153.78        0.52 o   0.2144E+00
   0   5  10       77.44       74.70        0.53 o   0.2893E+00
   1   5  10       43.02       42.39        0.53 o   0.3367E+00
   2   5  10        9.98       11.27        1.02 o   0.1166E+00
   3   5  10      101.84      101.88        0.54 o   0.2942E+00
   4   5  10       60.08       59.82        0.54 o   0.3557E+00
   5   5  10      119.40      119.00        0.55 o   0.2648E+00
   6   5  10        8.46        6.72        1.55 <   0.0000E+00
   7   5  10        4.81        2.78        2.88 <   0.0000E+00
   8   5  10       24.47       25.13        1.03 o   0.2571E+00
   9   5  10       27.42       28.86        1.37 o   0.2734E+00
  10   5  10       35.23       31.77        3.62 o   0.2445E+00
 -11   6  10        6.07       23.77       12.83 <   0.0000E+00
 -10   6  10       32.94       36.82        2.14 o   0.2483E+00
  -9   6  10       68.52       69.11        0.86 o   0.3429E+00
  -8   6  10      117.44      117.27        0.77 o   0.2685E+00
  -7   6  10      130.00      128.89        0.65 o   0.2470E+00
  -6   6  10      103.36      103.99        0.63 o   0.2905E+00
  -5   6  10      102.20      102.36        0.64 o   0.2944E+00
  -4   6  10       80.66       79.92        0.64 o   0.3266E+00
  -3   6  10       97.77       99.74        0.66 o   0.2833E+00
  -2   6  10      156.56      154.46        0.68 o   0.2003E+00
  -1   6  10      173.89      175.46        0.68 o   0.1830E+00
   0   6  10       12.41        8.23        1.19 o   0.7844E-01
   1   6  10      120.26      120.88        0.61 o   0.2604E+00
   2   6  10      146.32      144.86        0.59 o   0.2235E+00
   3   6  10       75.27       75.08        0.62 o   0.3400E+00
   4   6  10       28.93       32.05        0.67 o   0.2612E+00
   5   6  10      111.63      111.71        0.62 o   0.2768E+00
   6   6  10       98.54      101.26        0.65 o   0.2717E+00
   7   6  10       18.24       20.44        1.09 o   0.2059E+00
   8   6  10       21.17       21.88        1.44 o   0.2299E+00
   9   6  10      126.75      123.74        2.36 o   0.2227E+00
  -9   7  10       68.26       68.28        2.42 o   0.3450E+00
  -8   7  10       40.29       40.77        1.15 o   0.3359E+00
  -7   7  10       29.54       30.35        0.95 o   0.2896E+00
  -6   7  10       14.24       14.44        1.46 o   0.1597E+00
  -5   7  10       32.94       32.44        0.85 o   0.3078E+00
  -4   7  10      111.14      110.79        0.71 o   0.2787E+00
  -3   7  10       61.32       61.44        0.75 o   0.3553E+00
  -2   7  10       33.46       38.04        0.82 o   0.2247E+00
  -1   7  10      110.09      109.15        0.72 o   0.2786E+00
   0   7  10       -5.11        1.57        3.29 <   0.0000E+00
   1   7  10       88.97       90.15        0.66 o   0.3078E+00
   2   7  10       56.84       57.08        0.65 o   0.3570E+00
   3   7  10       56.72       54.20        0.67 o   0.2963E+00
   4   7  10       16.80       18.19        0.99 o   0.1926E+00
   5   7  10       63.10       63.33        0.79 o   0.3541E+00
   6   7  10       80.94       83.55        0.79 o   0.2768E+00
   7   7  10       41.61       41.51        1.29 o   0.3409E+00
   8   7  10       69.46       68.28        1.94 o   0.3360E+00
   9   7  10       59.36       56.78        3.53 o   0.3116E+00
  -8   8  10       79.61       79.29        2.40 o   0.3332E+00
  -7   8  10       90.86       87.62        1.46 o   0.2290E+00
  -6   8  10       63.04       61.32        1.14 o   0.3355E+00
  -5   8  10       10.71       11.13        2.93 <   0.0000E+00
  -4   8  10      221.39      216.21        1.17 o   0.1212E+00
  -3   8  10        7.65        6.14        2.99 <   0.0000E+00
  -2   8  10       80.00       82.86        1.08 o   0.2672E+00
  -1   8  10       -6.72        0.85        3.64 <   0.0000E+00
   0   8  10       96.84       95.95        1.01 o   0.3004E+00
   1   8  10       91.72       88.89        1.18 o   0.2629E+00
   2   8  10       31.39       32.67        1.27 o   0.2979E+00
   3   8  10      124.83      122.78        1.00 o   0.2390E+00
   4   8  10      117.93      118.03        1.16 o   0.2677E+00
   5   8  10       40.81       43.16        1.27 o   0.3015E+00
   6   8  10       74.58       75.20        1.65 o   0.3351E+00
   7   8  10       22.87       20.49        4.20 <   0.0000E+00
  -6   9  10       21.60       11.21        3.12 o   0.5411E-01
  -5   9  10       12.52       12.44        3.76 <   0.0000E+00
  -4   9  10       23.89       23.54        2.20 o   0.2400E+00
  -3   9  10       10.89       12.89        3.21 <   0.0000E+00
  -2   9  10       23.19       28.77        1.70 o   0.1607E+00
  -1   9  10       16.39       17.58        1.95 o   0.1883E+00
   0   9  10       70.63       70.67        1.17 o   0.3457E+00
   1   9  10       21.63       21.57        2.10 o   0.2307E+00
   2   9  10       54.13       52.70        1.41 o   0.3333E+00
   3   9  10       25.73       20.65        2.50 o   0.1542E+00
   4   9  10       25.01       26.34        3.59 o   0.2601E+00
  -1  10  10       20.08       23.77        2.99 o   0.2073E+00
   0  10  10       73.88       72.55        2.33 o   0.3272E+00
   1  10  10       45.83       52.33        3.44 o   0.1309E+00
 -13   1  11       70.25       70.32        1.51 o   0.3468E+00
 -12   1  11       28.75       33.00        1.36 o   0.2123E+00
 -11   1  11      158.43      159.21        0.90 o   0.2099E+00
 -10   1  11      113.14      112.29        0.85 o   0.2746E+00
  -9   1  11       70.33       70.68        0.57 o   0.3459E+00
  -8   1  11      197.26      206.92        0.49 o   0.6873E-01
  -7   1  11      103.40       99.57        0.42 o   0.2293E+00
  -6   1  11      111.45      109.64        0.40 o   0.2657E+00
  -5   1  11       78.47       78.84        0.37 o   0.3343E+00
  -4   1  11      227.85      228.89        0.42 o   0.1450E+00
  -3   1  11      356.59      359.31        0.51 o   0.8866E-01
  -2   1  11       61.09       65.30        0.43 o   0.2343E+00
  -1   1  11       79.62       78.06        0.43 o   0.3229E+00
   0   1  11       11.88        4.10        0.79 o   0.3650E-01
   1   1  11      262.80      259.37        0.48 o   0.1245E+00
   2   1  11      165.08      160.40        0.35 o   0.1544E+00
   3   1  11       93.03       90.46        0.33 o   0.2918E+00
   4   1  11      226.37      228.12        0.45 o   0.1425E+00
   5   1  11      200.49      201.68        0.45 o   0.1645E+00
   6   1  11       27.32       27.30        0.52 o   0.2754E+00
   7   1  11       18.53       15.89        0.67 o   0.1625E+00
   8   1  11      267.20      267.63        0.63 o   0.1247E+00
   9   1  11      116.26      118.45        0.91 o   0.2592E+00
  10   1  11       22.19       21.75        1.44 o   0.2274E+00
  11   1  11       19.32       21.89        2.30 o   0.2155E+00
 -13   2  11       48.87       48.29        3.67 o   0.3523E+00
 -12   2  11       56.02       56.44        1.22 o   0.3570E+00
 -11   2  11       74.03       74.02        1.09 o   0.3417E+00
 -10   2  11       64.55       67.33        0.81 o   0.2870E+00
  -9   2  11        4.66       10.66        2.59 <   0.0000E+00
  -8   2  11       71.05       69.31        0.46 o   0.3260E+00
  -7   2  11      134.83      137.48        0.47 o   0.2210E+00
  -6   2  11      155.66      157.29        0.40 o   0.2068E+00
  -5   2  11       17.16       17.57        0.52 o   0.1890E+00
  -4   2  11       48.37       47.94        0.40 o   0.3512E+00
  -3   2  11       26.35       25.14        0.48 o   0.2497E+00
  -2   2  11      160.33      161.42        0.42 o   0.2030E+00
  -1   2  11      105.82      104.80        0.46 o   0.2881E+00
   0   2  11      128.95      133.61        0.49 o   0.1635E+00
   1   2  11      161.24      167.08        0.42 o   0.1323E+00
   2   2  11      198.93      199.74        0.40 o   0.1666E+00
   3   2  11       79.31       79.05        0.37 o   0.3339E+00
   4   2  11      176.86      179.01        0.42 o   0.1788E+00
   5   2  11       80.54       83.23        0.42 o   0.2850E+00
   6   2  11       92.22       93.51        0.44 o   0.3021E+00
   7   2  11      131.12      132.53        0.51 o   0.2320E+00
   8   2  11       25.54       25.64        0.82 o   0.2638E+00
   9   2  11      106.46      108.53        0.97 o   0.2567E+00
  10   2  11       60.28       61.58        1.09 o   0.3380E+00
  11   2  11      114.35      114.94        1.45 o   0.2710E+00
 -12   3  11      117.13      115.89        1.40 o   0.2648E+00
 -11   3  11       47.29       45.56        1.11 o   0.3316E+00
 -10   3  11       38.72       34.47        0.99 o   0.2238E+00
  -9   3  11      184.40      186.63        0.69 o   0.1722E+00
  -8   3  11       30.16       29.61        0.61 o   0.2857E+00
  -7   3  11      180.06      183.96        0.54 o   0.1517E+00
  -6   3  11       19.96       16.83        0.64 o   0.1626E+00
  -5   3  11      261.85      264.52        0.53 o   0.1145E+00
  -4   3  11       13.43       10.91        0.74 o   0.1187E+00
  -3   3  11       57.14       54.91        0.47 o   0.3301E+00
  -2   3  11      313.59      311.95        0.60 o   0.1072E+00
  -1   3  11      139.20      143.67        0.52 o   0.1875E+00
   0   3  11      314.19      314.98        0.66 o   0.1056E+00
   1   3  11      114.83      114.32        0.46 o   0.2725E+00
   2   3  11      184.84      187.22        0.48 o   0.1676E+00
   3   3  11      130.30      129.70        0.48 o   0.2483E+00
   4   3  11       15.57       15.02        0.72 o   0.1643E+00
   5   3  11      198.97      200.28        0.53 o   0.1647E+00
   6   3  11       35.68       32.87        0.58 o   0.2487E+00
   7   3  11      177.90      181.27        0.59 o   0.1589E+00
   8   3  11       78.55       79.55        0.77 o   0.3287E+00
   9   3  11       11.69       10.49        1.92 o   0.1183E+00
  10   3  11       83.75       82.93        1.08 o   0.3203E+00
  11   3  11       25.68       23.39        1.81 o   0.2302E+00
 -11   4  11       72.25       71.43        1.15 o   0.3422E+00
 -10   4  11       47.41       47.61        1.08 o   0.3520E+00
  -9   4  11       64.12       63.83        0.76 o   0.3525E+00
  -8   4  11       27.29       28.17        0.73 o   0.2763E+00
  -7   4  11       21.21       21.57        0.76 o   0.2253E+00
  -6   4  11       -1.63        6.04        8.35 <   0.0000E+00
  -5   4  11      119.87      121.51        0.56 o   0.2528E+00
  -4   4  11       49.71       50.63        0.56 o   0.3487E+00
  -3   4  11      104.62      105.25        0.50 o   0.2809E+00
  -2   4  11      209.19      207.15        0.51 o   0.1580E+00
  -1   4  11       83.17       80.80        0.51 o   0.3075E+00
   0   4  11        7.98        3.18        1.42 <   0.0000E+00
   1   4  11       58.89       58.66        0.49 o   0.3557E+00
   2   4  11       96.47       97.84        0.46 o   0.2859E+00
   3   4  11        4.77        6.25        2.44 <   0.0000E+00
   4   4  11       81.85       83.31        0.51 o   0.3007E+00
   5   4  11       31.51       34.22        0.62 o   0.2781E+00
   6   4  11      105.92      105.65        0.59 o   0.2879E+00
   7   4  11       19.42       17.36        0.88 o   0.1739E+00
   8   4  11       17.71       18.48        1.16 o   0.1964E+00
   9   4  11       51.58       53.03        1.07 o   0.3301E+00
  10   4  11       27.14       25.48        1.57 o   0.2565E+00
  11   4  11       33.53       40.42        3.78 o   0.8969E-01
 -11   5  11       -8.82        6.74        7.04 <   0.0000E+00
 -10   5  11       76.06       75.67        1.06 o   0.3383E+00
  -9   5  11      107.85      109.10        0.80 o   0.2787E+00
  -8   5  11      107.92      108.67        0.68 o   0.2735E+00
  -7   5  11      116.49      118.49        0.66 o   0.2431E+00
  -6   5  11      230.61      231.13        0.71 o   0.1465E+00
  -5   5  11      146.48      146.76        0.65 o   0.2256E+00
  -4   5  11        6.48        1.92        2.07 <   0.0000E+00
  -3   5  11       28.75       30.02        0.64 o   0.2826E+00
  -2   5  11      108.47      107.35        0.57 o   0.2821E+00
  -1   5  11      217.67      217.15        0.60 o   0.1560E+00
   0   5  11       39.26       39.62        0.62 o   0.3343E+00
   1   5  11        7.82        0.46        1.48 <   0.0000E+00
   2   5  11      118.64      120.09        0.53 o   0.2597E+00
   3   5  11      155.51      155.45        0.59 o   0.2134E+00
   4   5  11       90.53       91.22        0.59 o   0.3077E+00
   5   5  11       72.57       73.23        0.59 o   0.3437E+00
   6   5  11      145.00      144.95        0.62 o   0.2271E+00
   7   5  11      149.13      151.14        0.68 o   0.2145E+00
   8   5  11       21.17       24.13        1.20 o   0.2144E+00
   9   5  11        9.96       10.17        3.30 <   0.0000E+00
  10   5  11      139.73      140.66        3.34 o   0.2313E+00
 -10   6  11        7.84        8.54        5.30 <   0.0000E+00
  -9   6  11       21.65       19.79        1.51 o   0.2118E+00
  -8   6  11       53.71       55.73        0.82 o   0.3353E+00
  -7   6  11       67.01       68.56        0.70 o   0.3241E+00
  -6   6  11      186.08      185.61        0.68 o   0.1817E+00
  -5   6  11      116.05      117.80        0.65 o   0.2515E+00
  -4   6  11       30.27       30.75        0.77 o   0.2949E+00
  -3   6  11       17.56       18.19        0.92 o   0.1954E+00
  -2   6  11      113.60      115.56        0.62 o   0.2588E+00
  -1   6  11       77.49       80.09        0.66 o   0.2651E+00
   0   6  11       98.21       99.64        0.64 o   0.2827E+00
   1   6  11       31.66       31.78        0.71 o   0.3022E+00
   2   6  11      104.84      104.53        0.59 o   0.2898E+00
   3   6  11       16.17       17.72        0.93 o   0.1854E+00
   4   6  11       74.02       77.31        0.61 o   0.2729E+00
   5   6  11       81.83       84.17        0.63 o   0.2702E+00
   6   6  11       -2.35        5.73        6.43 <   0.0000E+00
   7   6  11       47.99       46.73        0.88 o   0.3369E+00
   8   6  11       16.84       16.23        2.21 o   0.1779E+00
   9   6  11       48.13       45.26        2.53 o   0.3049E+00
  -9   7  11       61.86       60.96        2.42 o   0.3502E+00
  -8   7  11       22.65       23.07        1.98 o   0.2392E+00
  -7   7  11       67.11       66.86        0.91 o   0.3504E+00
  -6   7  11      145.05      143.57        0.81 o   0.2173E+00
  -5   7  11      203.49      201.81        0.85 o   0.1621E+00
  -4   7  11       51.04       52.51        0.85 o   0.3470E+00
  -3   7  11       95.73       96.71        0.74 o   0.2996E+00
  -2   7  11       68.41       69.75        0.72 o   0.3296E+00
  -1   7  11       72.14       70.55        0.74 o   0.3340E+00
   0   7  11       42.56       43.02        0.78 o   0.3427E+00
   1   7  11       68.43       69.15        0.70 o   0.3419E+00
   2   7  11       44.26       42.88        0.70 o   0.3210E+00
   3   7  11       91.25       91.70        0.75 o   0.3117E+00
   4   7  11       74.22       74.93        0.75 o   0.3369E+00
   5   7  11       19.49       22.34        1.12 o   0.2038E+00
   6   7  11       62.79       63.58        0.79 o   0.3496E+00
   7   7  11       -5.82        3.53        4.98 <   0.0000E+00
   8   7  11       35.88       34.44        2.69 o   0.2906E+00
  -8   8  11       26.78       27.22        4.09 o   0.2734E+00
  -7   8  11       28.09       30.12        2.05 o   0.2677E+00
  -6   8  11       59.98       59.41        1.38 o   0.3534E+00
  -5   8  11      101.45       99.72        1.09 o   0.2790E+00
  -4   8  11      116.53      114.43        1.08 o   0.2455E+00
  -3   8  11       76.42       77.66        1.05 o   0.3264E+00
  -2   8  11       25.19       27.38        1.29 o   0.2522E+00
  -1   8  11        2.08        5.18       10.88 <   0.0000E+00
   0   8  11       96.11       93.10        1.03 o   0.2579E+00
   1   8  11       19.48       23.57        1.58 o   0.2006E+00
   2   8  11       40.54       39.10        1.09 o   0.3205E+00
   3   8  11       64.74       63.28        1.11 o   0.3366E+00
   4   8  11       26.92       26.93        1.41 o   0.2707E+00
   5   8  11        7.12        2.62        5.68 <   0.0000E+00
   6   8  11       73.71       74.38        1.91 o   0.3396E+00
  -6   9  11       46.99       47.25        3.53 o   0.3514E+00
  -5   9  11       23.40       30.88        4.16 <   0.0000E+00
  -4   9  11       47.63       46.43        2.08 o   0.3394E+00
  -3   9  11       58.69       57.85        1.38 o   0.3459E+00
  -2   9  11       48.70       47.71        1.51 o   0.3439E+00
  -1   9  11       26.40       25.94        1.73 o   0.2656E+00
   0   9  11      107.34      105.54        1.33 o   0.2676E+00
   1   9  11      123.93      122.06        1.46 o   0.2405E+00
   2   9  11       81.05       79.72        1.68 o   0.3229E+00
   3   9  11       39.26       40.38        2.61 o   0.3310E+00
   4   9  11       70.07       73.91        3.30 o   0.2482E+00
  -1  10  11       -9.07       12.57       10.06 <   0.0000E+00
 -12   0  12       14.19       17.64        2.54 <   0.0000E+00
 -11   0  12       93.50       97.02        1.28 o   0.2472E+00
 -10   0  12      234.12      232.07        1.30 o   0.1413E+00
  -9   0  12       69.55       75.30        0.89 o   0.2075E+00
  -8   0  12      116.03      125.64        0.70 o   0.2846E-01
  -7   0  12       74.52       81.80        0.69 o   0.1137E+00
  -6   0  12      249.95      249.63        0.72 o   0.1357E+00
  -5   0  12        8.99        4.06        1.43 o   0.3987E-01
  -4   0  12       83.59       81.45        0.64 o   0.3007E+00
  -3   0  12      192.73      191.91        0.69 o   0.1755E+00
  -2   0  12       56.27       61.75        0.70 o   0.1908E+00
  -1   0  12       16.44       14.67        1.15 o   0.1568E+00
   0   0  12      157.13      155.52        0.63 o   0.2124E+00
   1   0  12      401.72      396.30        0.78 o   0.7514E-01
   2   0  12      226.21      236.06        0.63 o   0.5891E-01
   3   0  12      228.45      222.61        0.57 o   0.1171E+00
   4   0  12       58.87       58.34        0.57 o   0.3530E+00
   5   0  12      116.42      115.36        0.59 o   0.2647E+00
   6   0  12       89.35       89.62        0.63 o   0.3142E+00
   7   0  12      265.79      265.29        0.77 o   0.1273E+00
   8   0  12       43.97       38.38        1.20 o   0.2171E+00
   9   0  12      321.56      316.64        1.56 o   0.9440E-01
  10   0  12       80.85       82.94        1.46 o   0.3052E+00
 -13   1  12       66.16       69.65        1.71 o   0.2738E+00
 -12   1  12       51.61       50.42        1.38 o   0.3407E+00
 -11   1  12       38.43       39.06        1.09 o   0.3314E+00
 -10   1  12       51.31       49.91        0.90 o   0.3476E+00
  -9   1  12      110.74      110.93        0.60 o   0.2788E+00
  -8   1  12       35.55       36.29        0.56 o   0.3208E+00
  -7   1  12        3.19        2.00        3.27 <   0.0000E+00
  -6   1  12      146.64      149.79        0.45 o   0.2000E+00
  -5   1  12      131.74      132.73        0.42 o   0.2370E+00
  -4   1  12      129.58      131.62        0.41 o   0.2294E+00
  -3   1  12      237.14      237.87        0.47 o   0.1418E+00
  -2   1  12       97.07       94.83        0.44 o   0.2850E+00
  -1   1  12      106.87      107.21        0.53 o   0.2852E+00
   0   1  12      108.47      106.45        0.45 o   0.2781E+00
   1   1  12       15.11        9.94        0.66 o   0.9174E-01
   2   1  12      109.07      106.32        0.36 o   0.2618E+00
   3   1  12       17.51       17.15        0.51 o   0.1800E+00
   4   1  12      133.44      136.57        0.42 o   0.2009E+00
   5   1  12       90.74       93.26        0.45 o   0.2600E+00
   6   1  12       28.94       29.55        0.57 o   0.2853E+00
   7   1  12       17.78       15.84        0.90 o   0.1521E+00
   8   1  12       23.28       22.69        1.01 o   0.2392E+00
   9   1  12       18.74       19.44        1.44 o   0.2049E+00
  10   1  12       60.89       61.61        1.20 o   0.3464E+00
  11   1  12      -13.56       10.82        6.57 <   0.0000E+00
 -12   2  12       12.52       13.22        2.72 <   0.0000E+00
 -11   2  12       71.57       69.60        1.11 o   0.3337E+00
 -10   2  12      161.23      166.56        0.93 o   0.1447E+00
  -9   2  12      118.53      120.55        0.60 o   0.2553E+00
  -8   2  12       78.53       78.41        0.57 o   0.3350E+00
  -7   2  12      201.21      205.31        0.59 o   0.1386E+00
  -6   2  12      155.52      155.32        0.48 o   0.2143E+00
  -5   2  12      101.15      101.26        0.46 o   0.2936E+00
  -4   2  12      142.75      140.60        0.48 o   0.2222E+00
  -3   2  12      161.74      164.44        0.47 o   0.1804E+00
  -2   2  12      274.04      277.74        0.55 o   0.1072E+00
  -1   2  12      160.54      162.12        0.48 o   0.2009E+00
   0   2  12      168.26      167.44        0.48 o   0.1988E+00
   1   2  12      144.17      144.75        0.45 o   0.2266E+00
   2   2  12       80.61       80.14        0.42 o   0.3304E+00
   3   2  12       50.42       51.66        0.45 o   0.3408E+00
   4   2  12       97.83       95.15        0.47 o   0.2703E+00
   5   2  12       46.91       46.02        0.51 o   0.3486E+00
   6   2  12      193.65      196.38        0.58 o   0.1553E+00
   7   2  12       68.76       69.26        0.57 o   0.3461E+00
   8   2  12       62.17       64.40        0.78 o   0.3186E+00
   9   2  12       35.51       34.65        1.18 o   0.3070E+00
  10   2  12       93.33       91.18        1.17 o   0.2875E+00
  11   2  12       16.89       12.89        3.52 <   0.0000E+00
 -12   3  12       41.06       38.04        2.53 o   0.3035E+00
 -11   3  12       77.53       78.70        1.07 o   0.3295E+00
 -10   3  12       98.36       97.46        0.97 o   0.2993E+00
  -9   3  12       64.61       66.72        0.70 o   0.3234E+00
  -8   3  12       23.21       23.13        0.72 o   0.2440E+00
  -7   3  12      100.76       99.64        0.56 o   0.2942E+00
  -6   3  12      119.21      123.03        0.55 o   0.2058E+00
  -5   3  12      242.33      245.28        0.53 o   0.1302E+00
  -4   3  12      237.99      241.79        0.53 o   0.1187E+00
  -3   3  12      128.67      130.42        0.51 o   0.2371E+00
  -2   3  12       19.34       20.77        0.76 o   0.2159E+00
  -1   3  12      193.85      193.08        0.56 o   0.1747E+00
   0   3  12       98.94       98.98        0.56 o   0.2996E+00
   1   3  12       86.83       86.08        0.51 o   0.3196E+00
   2   3  12       52.11       52.94        0.48 o   0.3503E+00
   3   3  12       57.88       61.11        0.48 o   0.2526E+00
   4   3  12       41.07       44.55        0.55 o   0.2734E+00
   5   3  12        8.28        6.48        1.53 <   0.0000E+00
   6   3  12       13.57       13.71        0.99 o   0.1531E+00
   7   3  12       16.97       19.42        0.86 o   0.1942E+00
   8   3  12       48.51       49.76        0.80 o   0.3499E+00
   9   3  12       11.14       10.41        2.08 <   0.0000E+00
  10   3  12       44.39       50.03        1.71 o   0.1243E+00
  11   3  12       51.86       48.90        2.44 o   0.3073E+00
 -11   4  12       61.63       62.22        1.95 o   0.3528E+00
 -10   4  12        9.15        6.76        3.14 <   0.0000E+00
  -9   4  12       60.73       61.02        0.77 o   0.3556E+00
  -8   4  12      194.73      196.35        0.65 o   0.1676E+00
  -7   4  12      113.14      111.51        0.60 o   0.2649E+00
  -6   4  12       41.32       40.60        0.64 o   0.3356E+00
  -5   4  12       65.32       63.70        0.60 o   0.3270E+00
  -4   4  12      243.17      244.29        0.61 o   0.1383E+00
  -3   4  12       40.59       39.84        0.58 o   0.3321E+00
  -2   4  12       60.86       62.13        0.52 o   0.3466E+00
  -1   4  12      252.86      252.09        0.58 o   0.1340E+00
   0   4  12      270.09      271.33        0.59 o   0.1213E+00
   1   4  12        8.37        2.38        1.31 o   0.3073E-01
   2   4  12       29.42       28.54        0.54 o   0.2770E+00
   3   4  12      123.54      124.24        0.54 o   0.2564E+00
   4   4  12      179.57      179.53        0.57 o   0.1879E+00
   5   4  12       65.01       66.80        0.58 o   0.3287E+00
   6   4  12       89.48       88.25        0.62 o   0.3070E+00
   7   4  12      157.30      160.13        0.67 o   0.1878E+00
   8   4  12       16.73       16.40        1.50 o   0.1783E+00
   9   4  12       -2.48        6.36       11.35 <   0.0000E+00
  10   4  12       52.77       52.52        2.38 o   0.3554E+00
 -11   5  12       -9.28        8.28       10.30 <   0.0000E+00
 -10   5  12       -5.28        0.34        6.43 <   0.0000E+00
  -9   5  12       22.03       25.60        1.06 o   0.2242E+00
  -8   5  12       14.86       13.79        1.12 o   0.1487E+00
  -7   5  12       62.05       64.84        0.71 o   0.2961E+00
  -6   5  12       15.86       16.26        1.07 o   0.1788E+00
  -5   5  12       27.87       26.66        0.78 o   0.2712E+00
  -4   5  12       27.63       27.49        0.71 o   0.2780E+00
  -3   5  12       21.45       22.36        0.74 o   0.2333E+00
  -2   5  12       25.45       26.63        0.72 o   0.2629E+00
  -1   5  12       49.28       53.49        0.65 o   0.2465E+00
   0   5  12       75.69       78.07        0.58 o   0.2853E+00
   1   5  12       48.55       48.68        0.59 o   0.3531E+00
   2   5  12       34.80       34.87        0.62 o   0.3176E+00
   3   5  12       90.13       90.30        0.60 o   0.3157E+00
   4   5  12       77.88       76.30        0.63 o   0.3189E+00
   5   5  12       62.46       64.91        0.64 o   0.3169E+00
   6   5  12       28.22       28.80        0.78 o   0.2825E+00
   7   5  12       39.54       41.65        0.85 o   0.3091E+00
   8   5  12       14.65       12.97        1.89 o   0.1366E+00
   9   5  12       24.72       28.02        2.51 o   0.2368E+00
 -10   6  12       16.02       16.35        3.56 <   0.0000E+00
  -9   6  12       25.22       25.17        1.97 o   0.2604E+00
  -8   6  12      103.51      102.78        0.88 o   0.2871E+00
  -7   6  12       40.16       40.06        0.76 o   0.3367E+00
  -6   6  12       39.20       39.97        0.76 o   0.3340E+00
  -5   6  12       73.67       72.58        0.68 o   0.3314E+00
  -4   6  12      226.88      225.73        0.71 o   0.1474E+00
  -3   6  12       35.91       35.07        0.71 o   0.3155E+00
  -2   6  12       96.89       99.00        0.66 o   0.2832E+00
  -1   6  12      100.93      103.79        0.68 o   0.2434E+00
   0   6  12       84.34       81.93        0.64 o   0.2945E+00
   1   6  12       38.40       37.72        0.68 o   0.3179E+00
   2   6  12       54.92       54.33        0.61 o   0.3476E+00
   3   6  12      126.56      128.49        0.62 o   0.2342E+00
   4   6  12      175.04      176.52        0.65 o   0.1875E+00
   5   6  12       50.38       54.22        0.66 o   0.2373E+00
   6   6  12       32.02       33.80        0.83 o   0.2959E+00
   7   6  12       62.93       61.97        1.04 o   0.3421E+00
   8   6  12       49.28       52.49        1.71 o   0.3077E+00
  -9   7  12       53.47       55.23        1.96 o   0.3466E+00
  -8   7  12       29.35       30.84        1.59 o   0.2878E+00
  -7   7  12       52.45       54.56        1.17 o   0.3338E+00
  -6   7  12       38.42       38.42        1.06 o   0.3315E+00
  -5   7  12      100.98      102.69        1.00 o   0.2799E+00
  -4   7  12       51.78       51.46        1.01 o   0.3546E+00
  -3   7  12      109.44      107.91        1.00 o   0.2739E+00
  -2   7  12       78.31       78.25        0.95 o   0.3354E+00
  -1   7  12      143.41      145.01        1.00 o   0.2189E+00
   0   7  12       58.28       61.93        1.01 o   0.2672E+00
   1   7  12       50.04       47.89        0.94 o   0.3129E+00
   2   7  12       44.04       43.99        0.91 o   0.3459E+00
   3   7  12       29.69       31.64        1.14 o   0.2804E+00
   4   7  12       -2.64        3.69        7.93 <   0.0000E+00
   5   7  12       18.19       19.30        1.32 o   0.2055E+00
   6   7  12       35.31       35.11        1.34 o   0.3165E+00
   7   7  12       15.50       19.40        1.95 o   0.1713E+00
   8   7  12       76.21       68.79        3.37 o   0.7901E-01
  -7   8  12       96.34       93.32        1.92 o   0.2519E+00
  -6   8  12      121.85      116.94        1.64 o   0.1838E+00
  -5   8  12       82.06       82.33        1.18 o   0.3287E+00
  -4   8  12       65.67       62.43        1.12 o   0.2852E+00
  -3   8  12      118.65      117.85        1.12 o   0.2647E+00
  -2   8  12       47.69       48.53        1.05 o   0.3502E+00
  -1   8  12       30.94       32.16        1.21 o   0.2952E+00
   0   8  12       59.59       59.32        1.09 o   0.3550E+00
   1   8  12       91.11       89.43        1.14 o   0.3009E+00
   2   8  12       66.99       67.60        0.98 o   0.3493E+00
   3   8  12       52.44       51.75        1.16 o   0.3551E+00
   4   8  12       52.68       55.02        1.74 o   0.3103E+00
   5   8  12       62.32       61.95        1.70 o   0.3478E+00
   6   8  12       46.82       48.92        2.48 o   0.3082E+00
  -4   9  12       30.23       30.25        4.07 o   0.2947E+00
  -3   9  12      126.73      128.37        1.89 o   0.2425E+00
  -2   9  12       27.82       30.45        2.01 o   0.2557E+00
  -1   9  12       55.03       55.17        1.52 o   0.3569E+00
   0   9  12       51.05       51.31        1.68 o   0.3549E+00
   1   9  12       23.15       19.74        2.20 o   0.1832E+00
   2   9  12       55.99       51.68        3.50 o   0.2430E+00
   3   9  12       37.93       40.07        3.87 o   0.3143E+00
 -13   1  13      136.84      136.04        2.44 o   0.2303E+00
 -12   1  13       86.44       87.45        1.50 o   0.3110E+00
 -11   1  13        9.60        0.82        2.48 <   0.0000E+00
 -10   1  13       23.82       22.82        1.21 o   0.2353E+00
  -9   1  13      113.98      110.20        0.62 o   0.2288E+00
  -8   1  13      173.46      181.92        0.60 o   0.8076E-01
  -7   1  13       22.42       23.60        0.68 o   0.2403E+00
  -6   1  13      196.67      199.71        0.55 o   0.1500E+00
  -5   1  13      155.10      153.65        0.48 o   0.2122E+00
  -4   1  13       57.94       54.45        0.52 o   0.2933E+00
  -3   1  13      151.76      151.16        0.58 o   0.2190E+00
  -2   1  13      235.93      238.00        0.60 o   0.1372E+00
  -1   1  13      227.64      227.36        0.59 o   0.1491E+00
   0   1  13      144.37      145.91        0.51 o   0.2228E+00
   1   1  13      161.96      162.76        0.48 o   0.2038E+00
   2   1  13      253.02      252.93        0.51 o   0.1332E+00
   3   1  13      178.52      178.97        0.46 o   0.1881E+00
   4   1  13       12.46       10.08        0.91 o   0.1118E+00
   5   1  13       99.05       99.84        0.54 o   0.2973E+00
   6   1  13      200.06      202.05        0.62 o   0.1639E+00
   7   1  13       62.25       63.45        0.62 o   0.3282E+00
   8   1  13      180.68      182.20        0.94 o   0.1764E+00
   9   1  13      159.21      160.59        0.97 o   0.1980E+00
  10   1  13       82.72       81.86        1.50 o   0.3208E+00
 -12   2  13      114.57      112.45        1.53 o   0.2591E+00
 -11   2  13       44.73       45.26        1.19 o   0.3329E+00
 -10   2  13      129.82      128.35        1.00 o   0.2413E+00
  -9   2  13       32.96       33.41        0.78 o   0.3090E+00
  -8   2  13      128.67      127.86        0.59 o   0.2506E+00
  -7   2  13      110.04      113.76        0.58 o   0.2139E+00
  -6   2  13       91.45       95.71        0.55 o   0.2246E+00
  -5   2  13      102.44       98.95        0.50 o   0.2477E+00
  -4   2  13        6.96        4.95        1.53 <   0.0000E+00
  -3   2  13      167.78      169.86        0.49 o   0.1862E+00
  -2   2  13      225.84      226.02        0.52 o   0.1486E+00
  -1   2  13      167.18      169.35        0.49 o   0.1813E+00
   0   2  13       31.75       33.55        0.49 o   0.2952E+00
   1   2  13       76.03       78.73        0.44 o   0.2964E+00
   2   2  13      113.88      114.53        0.43 o   0.2700E+00
   3   2  13       56.29       55.86        0.47 o   0.3547E+00
   4   2  13       74.19       74.04        0.49 o   0.3406E+00
   5   2  13       28.11       31.98        0.63 o   0.2201E+00
   6   2  13       66.42       67.74        0.56 o   0.3399E+00
   7   2  13      144.03      143.29        0.66 o   0.2269E+00
   8   2  13       32.22       32.30        1.27 o   0.3048E+00
   9   2  13       -3.22        4.66        8.85 <   0.0000E+00
  10   2  13       18.66       17.96        2.46 o   0.1910E+00
  11   2  13       40.13       47.50        3.60 o   0.7613E-01
 -12   3  13       93.24       91.91        2.37 o   0.2903E+00
 -11   3  13       80.59       83.56        1.21 o   0.2722E+00
 -10   3  13      148.40      147.45        0.99 o   0.2172E+00
  -9   3  13      131.77      133.64        0.76 o   0.2258E+00
  -8   3  13      153.61      154.50        0.65 o   0.2142E+00
  -7   3  13      223.56      228.61        0.64 o   0.1222E+00
  -6   3  13       56.68       62.57        0.57 o   0.1345E+00
  -5   3  13      250.28      254.85        0.61 o   0.1112E+00
  -4   3  13       17.03       14.28        0.79 o   0.1382E+00
  -3   3  13      289.91      289.87        0.64 o   0.1158E+00
  -2   3  13      179.10      177.00        0.54 o   0.1847E+00
  -1   3  13       47.62       49.49        0.55 o   0.3123E+00
   0   3  13      162.10      158.80        0.56 o   0.1908E+00
   1   3  13       34.38       30.29        0.60 o   0.2076E+00
   2   3  13       22.74       23.63        0.60 o   0.2438E+00
   3   3  13       68.17       65.65        0.52 o   0.3026E+00
   4   3  13       49.89       52.35        0.58 o   0.3353E+00
   5   3  13      163.33      163.90        0.58 o   0.2016E+00
   6   3  13        9.93       11.19        1.39 o   0.1177E+00
   7   3  13       47.58       49.39        0.65 o   0.3284E+00
   8   3  13       37.39       37.71        1.17 o   0.3276E+00
   9   3  13       58.68       57.60        1.20 o   0.3432E+00
  10   3  13       10.67        4.41        3.87 <   0.0000E+00
 -11   4  13       24.64       26.37        3.03 o   0.2564E+00
 -10   4  13       95.13       91.96        1.07 o   0.2584E+00
  -9   4  13       52.53       51.39        0.84 o   0.3428E+00
  -8   4  13       32.48       32.87        0.74 o   0.3066E+00
  -7   4  13       16.57       19.97        0.90 o   0.1903E+00
  -6   4  13       33.24       34.07        0.68 o   0.3101E+00
  -5   4  13       19.87       18.15        0.85 o   0.2020E+00
  -4   4  13      198.75      202.00        0.64 o   0.1484E+00
  -3   4  13        7.85        7.93        1.64 <   0.0000E+00
  -2   4  13        4.50        5.62        2.78 <   0.0000E+00
  -1   4  13        9.06        8.03        1.34 o   0.9058E-01
   0   4  13      119.10      122.31        0.58 o   0.2099E+00
   1   4  13       81.26       86.02        0.54 o   0.1897E+00
   2   4  13      143.59      144.42        0.55 o   0.2207E+00
   3   4  13       63.44       64.56        0.58 o   0.3451E+00
   4   4  13       17.26       18.84        0.94 o   0.1977E+00
   5   4  13       30.81       29.62        0.69 o   0.2748E+00
   6   4  13       55.13       57.37        0.64 o   0.3254E+00
   7   4  13       45.92       47.82        0.71 o   0.3283E+00
   8   4  13       40.24       42.80        1.26 o   0.3004E+00
   9   4  13       56.27       56.48        1.41 o   0.3568E+00
  10   4  13       72.80       72.27        2.38 o   0.3434E+00
 -10   5  13       47.70       50.44        1.75 o   0.3228E+00
  -9   5  13       15.07       16.28        1.50 o   0.1739E+00
  -8   5  13       50.59       50.42        0.73 o   0.3551E+00
  -7   5  13       38.63       38.90        0.74 o   0.3289E+00
  -6   5  13       60.97       63.12        0.67 o   0.3222E+00
  -5   5  13       12.92       12.81        1.23 o   0.1479E+00
  -4   5  13      144.62      145.69        0.64 o   0.2223E+00
  -3   5  13      181.33      180.50        0.62 o   0.1844E+00
  -2   5  13       22.61       20.14        0.78 o   0.1990E+00
  -1   5  13       37.95       37.33        0.66 o   0.3237E+00
   0   5  13      110.93      108.70        0.61 o   0.2518E+00
   1   5  13      231.40      234.72        0.64 o   0.1308E+00
   2   5  13       50.26       47.51        0.63 o   0.2956E+00
   3   5  13      105.19      108.42        0.62 o   0.2488E+00
   4   5  13      174.12      175.67        0.65 o   0.1879E+00
   5   5  13       94.65       96.55        0.64 o   0.2850E+00
   6   5  13       69.23       71.02        0.72 o   0.3061E+00
   7   5  13      123.35      123.07        0.91 o   0.2591E+00
   8   5  13       79.67       80.18        1.62 o   0.3299E+00
   9   5  13       31.72       41.50        3.59 o   0.1559E-01
 -10   6  13       14.82       24.87        3.57 <   0.0000E+00
  -9   6  13       11.56       13.25        3.43 <   0.0000E+00
  -8   6  13       91.01       90.72        0.94 o   0.3140E+00
  -7   6  13       18.85       22.07        1.23 o   0.1936E+00
  -6   6  13       21.36       24.04        1.01 o   0.2315E+00
  -5   6  13       12.23       16.32        1.42 o   0.1512E+00
  -4   6  13       49.33       47.79        0.74 o   0.3371E+00
  -3   6  13       81.33       80.86        0.68 o   0.3264E+00
  -2   6  13       99.41      102.79        0.70 o   0.2295E+00
  -1   6  13        8.50       12.78        1.86 <   0.0000E+00
   0   6  13      184.61      185.50        0.66 o   0.1793E+00
   1   6  13       94.78       92.59        0.64 o   0.2824E+00
   2   6  13       40.02       39.66        0.67 o   0.3318E+00
   3   6  13       34.51       34.14        0.77 o   0.3146E+00
   4   6  13       42.35       42.36        0.75 o   0.3407E+00
   5   6  13       15.49       14.54        1.17 o   0.1517E+00
   6   6  13       16.15       17.10        1.44 o   0.1856E+00
   7   6  13       44.91       44.59        1.68 o   0.3463E+00
   8   6  13        7.53        0.00        6.68 <   0.0000E+00
  -8   7  13        2.39        7.08       15.32 <   0.0000E+00
  -7   7  13       92.95       91.22        1.87 o   0.3049E+00
  -6   7  13       82.42       82.29        1.04 o   0.3283E+00
  -5   7  13      133.95      131.52        1.02 o   0.2271E+00
  -4   7  13      119.88      119.11        0.98 o   0.2635E+00
  -3   7  13       20.67       20.38        1.22 o   0.2167E+00
  -2   7  13       73.59       75.64        0.97 o   0.3145E+00
  -1   7  13        5.50        1.12        4.24 <   0.0000E+00
   0   7  13       19.63       23.09        1.32 o   0.2055E+00
   1   7  13      163.73      162.22        0.97 o   0.2010E+00
   2   7  13       85.33       85.22        0.88 o   0.3239E+00
   3   7  13       80.57       80.53        0.99 o   0.3317E+00
   4   7  13        7.35        8.13        3.10 <   0.0000E+00
   5   7  13       25.78       27.44        1.57 o   0.2614E+00
   6   7  13       84.25       82.99        1.46 o   0.3092E+00
   7   7  13       37.62       37.84        2.07 o   0.3286E+00
  -7   8  13       -5.99        8.08       12.57 <   0.0000E+00
  -6   8  13       60.77       56.14        2.38 o   0.2152E+00
  -5   8  13       62.22       61.22        1.69 o   0.3474E+00
  -4   8  13        2.97        0.52        9.64 <   0.0000E+00
  -3   8  13       35.68       36.69        1.41 o   0.3180E+00
  -2   8  13       65.04       67.34        1.03 o   0.3294E+00
  -1   8  13       11.28       10.77        2.27 <   0.0000E+00
   0   8  13        3.74        9.59        7.80 <   0.0000E+00
   1   8  13       12.84       13.35        2.07 o   0.1461E+00
   2   8  13       38.05       40.53        1.39 o   0.2853E+00
   3   8  13       74.86       75.49        1.94 o   0.3386E+00
   4   8  13        7.26       11.28        6.36 <   0.0000E+00
   5   8  13       19.81       25.62        2.59 o   0.1533E+00
  -3   9  13        9.94       13.27        5.25 <   0.0000E+00
  -2   9  13      131.77      128.24        1.92 o   0.1958E+00
  -1   9  13       77.27       79.49        1.65 o   0.3126E+00
   0   9  13       10.48        6.25        5.11 <   0.0000E+00
   1   9  13       -3.62        9.17       22.33 <   0.0000E+00
   2   9  13      129.78      129.08        3.33 o   0.2484E+00
   3   9  13      -13.98        7.81        5.76 <   0.0000E+00
 -12   0  14       66.90       65.61        2.31 o   0.3451E+00
 -11   0  14       34.78       35.56        1.48 o   0.3111E+00
 -10   0  14      103.46      105.00        1.28 o   0.2797E+00
  -9   0  14      121.10      127.86        0.91 o   0.1153E+00
  -8   0  14      138.91      133.78        0.84 o   0.1522E+00
  -7   0  14       68.85       71.21        0.80 o   0.2995E+00
  -6   0  14      218.87      227.51        0.83 o   0.7799E-01
  -5   0  14       51.85       50.40        0.76 o   0.3284E+00
  -4   0  14       64.12       64.05        0.80 o   0.3532E+00
  -3   0  14       85.33       80.04        0.82 o   0.1436E+00
  -2   0  14       39.00       42.06        0.99 o   0.2996E+00
  -1   0  14      426.35      426.76        1.15 o   0.7747E-01
   0   0  14      290.84      292.77        0.97 o   0.1121E+00
   1   0  14      179.34      178.52        0.67 o   0.1879E+00
   2   0  14      215.20      217.02        0.70 o   0.1514E+00
   3   0  14      212.20      216.52        0.76 o   0.1213E+00
   4   0  14       53.53       53.14        0.80 o   0.3510E+00
   5   0  14       32.82       32.24        0.82 o   0.3040E+00
   6   0  14       50.07       50.22        0.82 o   0.3548E+00
   7   0  14      330.55      331.27        1.04 o   0.9995E-01
   8   0  14       11.96        9.33        2.49 <   0.0000E+00
   9   0  14       20.11       12.38        2.16 o   0.7512E-01
 -12   1  14       13.68       14.64        3.33 <   0.0000E+00
 -11   1  14       43.04       44.52        1.18 o   0.3405E+00
 -10   1  14       40.53       40.17        1.07 o   0.3301E+00
  -9   1  14       -1.76        6.26        8.27 <   0.0000E+00
  -8   1  14        5.64        0.71        2.64 <   0.0000E+00
  -7   1  14       34.26       43.12        0.64 o   0.5590E-01
  -6   1  14       53.80       46.89        0.58 o   0.1236E+00
  -5   1  14      201.06      205.33        0.57 o   0.1365E+00
  -4   1  14      109.26      111.32        0.55 o   0.2679E+00
  -3   1  14      206.05      207.56        0.58 o   0.1565E+00
  -2   1  14       16.47       14.50        0.91 o   0.1550E+00
  -1   1  14       30.58       25.22        0.73 o   0.1724E+00
   0   1  14       16.48       12.93        0.90 o   0.1262E+00
   1   1  14      101.70       98.84        0.50 o   0.2521E+00
   2   1  14      199.20      199.15        0.51 o   0.1688E+00
   3   1  14       54.80       54.12        0.52 o   0.3434E+00
   4   1  14      120.74      120.34        0.56 o   0.2626E+00
   5   1  14       52.74       54.87        0.57 o   0.3341E+00
   6   1  14       88.56       87.25        0.60 o   0.3151E+00
   7   1  14       -7.71        3.95        2.07 <   0.0000E+00
   8   1  14      116.44      116.96        0.95 o   0.2675E+00
   9   1  14      110.81      109.84        1.04 o   0.2794E+00
  10   1  14        8.37        0.07        8.95 <   0.0000E+00
 -12   2  14       66.03       66.47        3.55 o   0.3515E+00
 -11   2  14       87.55       85.76        1.37 o   0.2991E+00
 -10   2  14       93.11       96.63        1.02 o   0.2376E+00
  -9   2  14      150.48      151.56        0.75 o   0.2146E+00
  -8   2  14       93.79       97.71        0.65 o   0.2421E+00
  -7   2  14      132.05      130.62        0.62 o   0.2438E+00
  -6   2  14      132.08      136.03        0.59 o   0.2033E+00
  -5   2  14      103.52      104.45        0.55 o   0.2832E+00
  -4   2  14       54.99       50.91        0.52 o   0.2598E+00
  -3   2  14      171.62      173.54        0.50 o   0.1809E+00
  -2   2  14       18.98       14.96        0.66 o   0.1493E+00
  -1   2  14      105.60      106.74        0.50 o   0.2788E+00
   0   2  14       95.89       95.96        0.50 o   0.3019E+00
   1   2  14       23.70       22.92        0.58 o   0.2342E+00
   2   2  14       98.00       96.04        0.48 o   0.2845E+00
   3   2  14       97.45       99.78        0.51 o   0.2764E+00
   4   2  14       82.26       82.27        0.52 o   0.3290E+00
   5   2  14       27.07       25.51        0.71 o   0.2426E+00
   6   2  14       51.59       52.75        0.66 o   0.3503E+00
   7   2  14      105.14      103.42        0.73 o   0.2724E+00
   8   2  14      124.67      126.76        1.14 o   0.2404E+00
   9   2  14       22.47       22.72        1.52 o   0.2417E+00
  10   2  14      170.36      169.98        2.33 o   0.1975E+00
 -12   3  14       25.28       26.75        4.17 o   0.2597E+00
 -11   3  14       72.05       69.30        1.73 o   0.2947E+00
 -10   3  14       33.86       33.54        1.16 o   0.3112E+00
  -9   3  14       59.70       58.93        0.79 o   0.3526E+00
  -8   3  14       19.64       19.86        0.89 o   0.2157E+00
  -7   3  14       32.78       33.07        0.73 o   0.3080E+00
  -6   3  14       16.68       14.27        0.92 o   0.1515E+00
  -5   3  14       67.26       73.19        0.55 o   0.1600E+00
  -4   3  14       90.09       90.84        0.56 o   0.3136E+00
  -3   3  14       43.27       42.26        0.58 o   0.3333E+00
  -2   3  14       57.17       58.23        0.53 o   0.3529E+00
  -1   3  14       -5.08        0.13        2.46 <   0.0000E+00
   0   3  14      130.78      130.89        0.54 o   0.2468E+00
   1   3  14       62.81       62.86        0.55 o   0.3525E+00
   2   3  14       91.00       91.44        0.57 o   0.3125E+00
   3   3  14       72.43       73.64        0.59 o   0.3307E+00
   4   3  14      137.25      138.72        0.61 o   0.2252E+00
   5   3  14       15.67       17.24        1.00 o   0.1815E+00
   6   3  14       64.63       63.65        0.65 o   0.3453E+00
   7   3  14       12.76       11.26        1.36 o   0.1268E+00
   8   3  14       45.69       45.76        1.16 o   0.3457E+00
   9   3  14      121.40      120.32        1.66 o   0.2602E+00
 -11   4  14       76.16       77.46        2.38 o   0.3336E+00
 -10   4  14      192.40      186.53        1.42 o   0.1278E+00
  -9   4  14       31.40       33.97        0.93 o   0.2905E+00
  -8   4  14        8.18        3.56        1.81 <   0.0000E+00
  -7   4  14       72.67       74.66        0.67 o   0.3273E+00
  -6   4  14      105.30      105.09        0.66 o   0.2885E+00
  -5   4  14        8.14        2.34        1.84 <   0.0000E+00
  -4   4  14      127.15      125.17        0.60 o   0.2449E+00
  -3   4  14      202.97      202.93        0.63 o   0.1671E+00
  -2   4  14      140.84      140.93        0.56 o   0.2330E+00
  -1   4  14       69.38       72.09        0.55 o   0.3096E+00
   0   4  14      123.39      128.25        0.60 o   0.1725E+00
   1   4  14       65.37       60.40        0.56 o   0.1978E+00
   2   4  14      144.86      146.49        0.58 o   0.2203E+00
   3   4  14       22.86       22.40        0.75 o   0.2332E+00
   4   4  14      142.77      143.37        0.63 o   0.2271E+00
   5   4  14      239.37      240.66        0.69 o   0.1394E+00
   6   4  14       21.55       21.89        0.90 o   0.2309E+00
   7   4  14       42.69       45.62        0.97 o   0.2762E+00
   8   4  14       69.28       66.58        1.36 o   0.2932E+00
   9   4  14       92.35       91.74        1.93 o   0.3096E+00
 -10   5  14       74.43       70.24        2.34 o   0.2067E+00
  -9   5  14       63.02       64.75        1.67 o   0.3231E+00
  -8   5  14       46.91       45.94        0.86 o   0.3456E+00
  -7   5  14       22.24       20.94        0.90 o   0.2169E+00
  -6   5  14       24.31       25.77        0.87 o   0.2554E+00
  -5   5  14      191.41      194.30        0.70 o   0.1628E+00
  -4   5  14       31.07       33.32        0.71 o   0.2755E+00
  -3   5  14       26.39       24.29        0.78 o   0.2398E+00
  -2   5  14       37.79       37.29        0.70 o   0.3247E+00
  -1   5  14       80.78       81.45        0.61 o   0.3260E+00
   0   5  14       -1.44       10.39       10.69 <   0.0000E+00
   1   5  14       14.52       16.64        1.05 o   0.1731E+00
   2   5  14       76.79       76.11        0.63 o   0.3336E+00
   3   5  14       32.85       33.49        0.74 o   0.3087E+00
   4   5  14       10.78       10.40        1.68 o   0.1116E+00
   5   5  14       20.10       20.12        0.99 o   0.2165E+00
   6   5  14       78.56       80.25        0.81 o   0.3110E+00
   7   5  14       15.93       18.43        1.76 o   0.1858E+00
   8   5  14       40.28       40.07        1.76 o   0.3368E+00
  -9   6  14       17.24       20.06        2.73 o   0.1965E+00
  -8   6  14       39.71       42.16        1.39 o   0.3161E+00
  -7   6  14       61.99       64.27        0.98 o   0.3111E+00
  -6   6  14      119.19      120.24        0.91 o   0.2619E+00
  -5   6  14       30.10       30.08        1.00 o   0.2905E+00
  -4   6  14      103.70      102.46        0.86 o   0.2814E+00
  -3   6  14      132.57      131.89        0.83 o   0.2409E+00
  -2   6  14       98.30       95.59        0.80 o   0.2668E+00
  -1   6  14       59.43       64.13        0.71 o   0.2295E+00
   0   6  14      132.18      130.46        0.70 o   0.2397E+00
   1   6  14      160.95      159.80        0.69 o   0.2061E+00
   2   6  14       67.96       71.12        0.74 o   0.2883E+00
   3   6  14       13.74       15.76        1.45 o   0.1656E+00
   4   6  14       81.13       78.62        0.81 o   0.2973E+00
   5   6  14      122.01      122.53        0.97 o   0.2604E+00
   6   6  14       60.06       62.09        1.64 o   0.3317E+00
   7   6  14        9.47       11.70        4.25 <   0.0000E+00
  -8   7  14       57.56       56.74        2.43 o   0.3490E+00
  -7   7  14       25.37       27.40        2.30 o   0.2613E+00
  -6   7  14        9.73        2.13        3.29 <   0.0000E+00
  -5   7  14       16.28       16.63        1.98 o   0.1812E+00
  -4   7  14       53.53       52.93        1.11 o   0.3552E+00
  -3   7  14       38.97       39.99        1.09 o   0.3199E+00
  -2   7  14       86.64       86.45        1.05 o   0.3217E+00
  -1   7  14        6.84        4.15        3.47 <   0.0000E+00
   0   7  14      126.56      122.36        0.97 o   0.1969E+00
   1   7  14       50.82       50.59        1.01 o   0.3554E+00
   2   7  14       22.92       24.74        1.51 o   0.2452E+00
   3   7  14       68.11       68.15        1.09 o   0.3486E+00
   4   7  14       47.73       44.89        1.28 o   0.2881E+00
   5   7  14       31.96       33.62        1.84 o   0.2982E+00
   6   7  14       67.65       67.89        1.67 o   0.3493E+00
   7   7  14       22.20       15.54        4.56 <   0.0000E+00
  -7   8  14       23.98       29.01        4.03 <   0.0000E+00
  -6   8  14       41.66       43.25        3.51 o   0.3308E+00
  -5   8  14      120.09      121.56        2.27 o   0.2546E+00
  -4   8  14       36.19       34.07        1.82 o   0.2806E+00
  -3   8  14       81.43       79.98        1.49 o   0.3223E+00
  -2   8  14       12.85        6.83        2.24 <   0.0000E+00
  -1   8  14       87.95       88.24        1.09 o   0.3194E+00
   0   8  14       30.56       33.19        1.54 o   0.2811E+00
   1   8  14       52.99       51.98        1.41 o   0.3459E+00
   2   8  14       18.28       19.89        2.68 o   0.2060E+00
   3   8  14       79.80       84.26        3.27 o   0.2311E+00
   4   8  14       52.49       52.50        2.41 o   0.3563E+00
  -3   9  14       50.31       50.24        3.41 o   0.3550E+00
  -1   9  14       19.93       16.17        3.50 <   0.0000E+00
 -12   1  15      109.17      110.69        2.42 o   0.2750E+00
 -11   1  15       84.94       87.61        1.46 o   0.3013E+00
 -10   1  15        7.59        5.70        3.14 <   0.0000E+00
  -9   1  15        9.89        9.82        1.89 <   0.0000E+00
  -8   1  15      210.50      210.97        0.67 o   0.1596E+00
  -7   1  15      198.93      204.18        0.63 o   0.1322E+00
  -6   1  15       16.33       16.49        0.91 o   0.1745E+00
  -5   1  15      134.42      135.69        0.63 o   0.2396E+00
  -4   1  15      276.58      276.98        0.67 o   0.1220E+00
  -3   1  15       59.67       61.99        0.63 o   0.2989E+00
  -2   1  15       12.34        0.78        1.32 o   0.1123E-01
  -1   1  15      261.06      261.71        0.68 o   0.1273E+00
   0   1  15      251.29      252.27        0.64 o   0.1324E+00
   1   1  15      157.43      156.05        0.58 o   0.2103E+00
   2   1  15       15.67       10.18        0.92 o   0.9194E-01
   3   1  15       30.91       29.65        0.66 o   0.2782E+00
   4   1  15      184.67      185.11        0.60 o   0.1814E+00
   5   1  15       52.78       54.69        0.60 o   0.3331E+00
   6   1  15       55.22       56.03        0.62 o   0.3498E+00
   7   1  15       76.84       77.21        0.70 o   0.3377E+00
   8   1  15       35.32       35.66        1.11 o   0.3197E+00
   9   1  15      104.96      104.21        1.50 o   0.2888E+00
  10   1  15        6.34        2.30       11.74 <   0.0000E+00
 -11   2  15       82.56       82.77        1.71 o   0.3285E+00
 -10   2  15       15.17       16.45        1.74 o   0.1785E+00
  -9   2  15       91.60       91.95        0.79 o   0.3131E+00
  -8   2  15       86.80       88.00        0.69 o   0.3136E+00
  -7   2  15       82.17       87.56        0.68 o   0.1713E+00
  -6   2  15       10.84       17.70        1.34 o   0.9528E-01
  -5   2  15      144.83      143.39        0.60 o   0.2251E+00
  -4   2  15       -5.58        5.54        2.22 <   0.0000E+00
  -3   2  15      238.89      241.75        0.60 o   0.1321E+00
  -2   2  15       67.12       67.86        0.53 o   0.3429E+00
  -1   2  15       44.93       46.57        0.61 o   0.3268E+00
   0   2  15       52.57       52.24        0.59 o   0.3561E+00
   1   2  15      207.99      210.46        0.63 o   0.1526E+00
   2   2  15      117.42      120.50        0.60 o   0.1983E+00
   3   2  15       47.68       49.18        0.64 o   0.3280E+00
   4   2  15       41.03       42.91        0.63 o   0.3273E+00
   5   2  15      139.42      140.74        0.63 o   0.2206E+00
   6   2  15        8.69        9.42        1.99 <   0.0000E+00
   7   2  15       95.00       93.37        0.78 o   0.2993E+00
   8   2  15       47.04       48.45        1.25 o   0.3360E+00
   9   2  15       74.54       76.29        1.68 o   0.3223E+00
  10   2  15       77.09       76.60        3.44 o   0.3361E+00
 -11   3  15       67.85       72.99        3.30 o   0.1544E+00
 -10   3  15       92.23       94.39        1.28 o   0.2901E+00
  -9   3  15       90.80       92.86        0.82 o   0.2874E+00
  -8   3  15        5.39        3.92        2.74 <   0.0000E+00
  -7   3  15       95.90       98.19        0.66 o   0.2728E+00
  -6   3  15       62.59       60.30        0.68 o   0.3168E+00
  -5   3  15      135.89      138.04        0.63 o   0.2051E+00
  -4   3  15       64.49       65.40        0.61 o   0.3478E+00
  -3   3  15       22.08       22.81        0.73 o   0.2386E+00
  -2   3  15       99.83       99.39        0.54 o   0.2983E+00
  -1   3  15       64.01       63.03        0.55 o   0.3439E+00
   0   3  15       20.08       22.85        0.75 o   0.2133E+00
   1   3  15      134.34      135.77        0.57 o   0.2389E+00
   2   3  15      145.88      147.78        0.60 o   0.2121E+00
   3   3  15      130.57      128.53        0.63 o   0.2345E+00
   4   3  15       72.30       72.07        0.65 o   0.3427E+00
   5   3  15       92.80       92.00        0.66 o   0.3090E+00
   6   3  15      112.60      113.13        0.73 o   0.2765E+00
   7   3  15       51.49       51.91        0.90 o   0.3551E+00
   8   3  15       58.51       59.99        1.40 o   0.3494E+00
   9   3  15      129.81      127.72        1.96 o   0.2388E+00
 -11   4  15       55.26       66.39        3.42 o   0.0000E+00
 -10   4  15       12.99        5.28        3.74 <   0.0000E+00
  -9   4  15       74.13       74.22        0.97 o   0.3408E+00
  -8   4  15       24.97       28.56        0.86 o   0.2219E+00
  -7   4  15       79.45       82.37        0.68 o   0.2878E+00
  -6   4  15       67.33       67.58        0.71 o   0.3411E+00
  -5   4  15       19.14       19.00        0.94 o   0.2050E+00
  -4   4  15       -6.03        3.54        2.31 <   0.0000E+00
  -3   4  15       91.03       92.33        0.57 o   0.3011E+00
  -2   4  15       25.57       27.89        0.74 o   0.2545E+00
  -1   4  15      163.34      165.92        0.60 o   0.1879E+00
   0   4  15       93.28       97.92        0.59 o   0.1710E+00
   1   4  15       50.06       54.77        0.60 o   0.2164E+00
   2   4  15       34.04       35.44        0.67 o   0.3002E+00
   3   4  15       90.37       90.79        0.64 o   0.3122E+00
   4   4  15       13.86       13.57        1.19 o   0.1473E+00
   5   4  15       13.85       10.84        1.24 o   0.1059E+00
   6   4  15        4.62        3.51        3.73 <   0.0000E+00
   7   4  15       56.21       56.95        0.92 o   0.3495E+00
   8   4  15       -1.28        9.21       29.01 <   0.0000E+00
   9   4  15       22.81        6.18        4.60 <   0.0000E+00
 -10   5  15       63.22       71.23        3.40 o   0.9034E-01
  -9   5  15      147.76      147.17        1.66 o   0.2218E+00
  -8   5  15        3.27        9.40        7.19 <   0.0000E+00
  -7   5  15        1.76        1.77       10.93 <   0.0000E+00
  -6   5  15      166.13      166.30        0.84 o   0.2020E+00
  -5   5  15       18.04       16.96        1.03 o   0.1767E+00
  -4   5  15       86.25       86.49        0.67 o   0.3221E+00
  -3   5  15      141.88      141.94        0.71 o   0.2318E+00
  -2   5  15      252.20      251.85        0.68 o   0.1344E+00
  -1   5  15      114.58      114.65        0.63 o   0.2729E+00
   0   5  15       85.77       89.25        0.66 o   0.2612E+00
   1   5  15      116.53      120.17        0.64 o   0.2062E+00
   2   5  15      217.93      216.32        0.72 o   0.1540E+00
   3   5  15       79.45       80.99        0.70 o   0.3163E+00
   4   5  15       49.91       49.00        0.86 o   0.3456E+00
   5   5  15       28.53       30.30        1.01 o   0.2806E+00
   6   5  15      144.08      143.89        0.89 o   0.2289E+00
   7   5  15       33.24       35.63        1.81 o   0.2892E+00
   8   5  15       17.02       14.55        4.96 <   0.0000E+00
  -9   6  15       30.44       21.51        4.03 o   0.6607E-01
  -8   6  15       20.33       21.51        1.73 o   0.2243E+00
  -7   6  15       68.69       68.37        1.30 o   0.3468E+00
  -6   6  15       32.75       32.95        1.15 o   0.3081E+00
  -5   6  15       73.32       70.40        1.05 o   0.2855E+00
  -4   6  15       33.12       31.86        1.17 o   0.3021E+00
  -3   6  15       65.71       65.51        1.04 o   0.3513E+00
  -2   6  15       38.21       39.37        1.07 o   0.3204E+00
  -1   6  15       10.15       15.54        2.41 <   0.0000E+00
   0   6  15       11.14       11.76        2.04 <   0.0000E+00
   1   6  15       35.01       36.36        0.98 o   0.3106E+00
   2   6  15       26.70       29.45        1.23 o   0.2534E+00
   3   6  15       91.98       94.46        1.05 o   0.2757E+00
   4   6  15        6.30        4.65        3.81 <   0.0000E+00
   5   6  15       24.45       25.85        1.86 o   0.2566E+00
   6   6  15       22.36       23.24        2.09 o   0.2397E+00
   7   6  15       66.02       66.97        1.95 o   0.3430E+00
  -6   7  15       14.11       11.66        4.08 <   0.0000E+00
  -5   7  15       75.99       76.03        1.38 o   0.3383E+00
  -4   7  15       31.12       31.82        1.37 o   0.2997E+00
  -3   7  15      119.28      118.68        1.07 o   0.2645E+00
  -2   7  15      103.00      102.28        1.01 o   0.2897E+00
  -1   7  15       49.64       48.79        1.07 o   0.3451E+00
   0   7  15       13.98       14.10        1.88 o   0.1513E+00
   1   7  15       10.47       12.61        2.61 <   0.0000E+00
   2   7  15       80.40       80.31        1.16 o   0.3319E+00
   3   7  15       63.31       57.40        1.68 o   0.1483E+00
   4   7  15       22.66       18.16        2.11 o   0.1707E+00
   5   7  15       53.61       51.56        2.36 o   0.3251E+00
   6   7  15       52.92       54.17        2.49 o   0.3499E+00
  -5   8  15       30.34       22.72        3.72 o   0.8315E-01
  -4   8  15       63.80       59.29        3.30 o   0.2235E+00
  -3   8  15       45.49       45.85        2.03 o   0.3490E+00
  -2   8  15       61.21       61.51        1.37 o   0.3552E+00
  -1   8  15       66.23       65.50        1.26 o   0.3403E+00
   0   8  15       25.68       25.52        2.45 o   0.2627E+00
   1   8  15       70.50       72.45        3.25 o   0.3174E+00
   2   8  15       23.62       19.13        4.18 <   0.0000E+00
 -12   0  16       48.28       46.24        3.55 o   0.3110E+00
 -11   0  16       98.27       97.29        2.30 o   0.2893E+00
 -10   0  16      103.68      101.33        1.48 o   0.2368E+00
  -9   0  16       36.51       32.13        1.10 o   0.2072E+00
  -8   0  16       81.17       82.01        0.88 o   0.3274E+00
  -7   0  16      202.20      202.74        0.90 o   0.1677E+00
  -6   0  16      228.31      232.67        0.95 o   0.1265E+00
  -5   0  16       23.02       23.17        1.12 o   0.2461E+00
  -4   0  16       46.62       50.65        0.88 o   0.2544E+00
  -3   0  16      227.61      224.10        1.17 o   0.1398E+00
  -2   0  16      207.24      209.34        0.91 o   0.1503E+00
  -1   0  16      211.16      212.57        0.85 o   0.1585E+00
   0   0  16      268.12      266.92        0.96 o   0.1262E+00
   1   0  16      198.10      197.84        0.91 o   0.1703E+00
   2   0  16       88.17       85.63        0.76 o   0.2816E+00
   3   0  16        5.20        0.35        3.57 <   0.0000E+00
   4   0  16      165.79      166.16        0.83 o   0.1997E+00
   5   0  16       78.88       77.95        0.80 o   0.3293E+00
   6   0  16       28.06       28.43        1.08 o   0.2815E+00
   7   0  16       17.19       17.73        1.39 o   0.1912E+00
   8   0  16      113.35      111.13        1.48 o   0.2400E+00
   9   0  16       52.29       56.26        3.29 o   0.2555E+00
 -11   1  16       60.51       60.50        1.67 o   0.3537E+00
 -10   1  16       56.97       58.91        1.07 o   0.3091E+00
  -9   1  16       35.94       36.63        0.91 o   0.3197E+00
  -8   1  16      102.74      100.60        0.66 o   0.2789E+00
  -7   1  16       66.52       71.27        0.63 o   0.1917E+00
  -6   1  16       91.52       96.27        0.67 o   0.2260E+00
  -5   1  16       36.34       40.85        0.74 o   0.1998E+00
  -4   1  16       56.95       65.38        0.65 o   0.4727E-01
  -3   1  16      115.01      114.48        0.67 o   0.2724E+00
  -2   1  16      205.06      208.42        0.66 o   0.1457E+00
  -1   1  16      116.24      114.25        0.62 o   0.2650E+00
   0   1  16       72.62       71.70        0.59 o   0.3432E+00
   1   1  16       70.92       67.81        0.62 o   0.2790E+00
   2   1  16       54.90       55.88        0.60 o   0.3471E+00
   3   1  16       47.09       45.74        0.62 o   0.3402E+00
   4   1  16       73.59       72.11        0.62 o   0.3219E+00
   5   1  16       43.11       44.32        0.65 o   0.3413E+00
   6   1  16       24.41       27.44        0.84 o   0.2283E+00
   7   1  16       63.84       61.54        0.74 o   0.3313E+00
   8   1  16       47.62       46.96        1.17 o   0.3521E+00
   9   1  16       39.45       40.49        2.63 o   0.3223E+00
 -11   2  16       86.18       87.06        2.46 o   0.3182E+00
 -10   2  16       70.87       71.00        1.38 o   0.3460E+00
  -9   2  16       38.88       38.42        0.89 o   0.3314E+00
  -8   2  16       80.32       85.76        0.71 o   0.1756E+00
  -7   2  16      128.42      125.09        0.70 o   0.2233E+00
  -6   2  16      113.70      116.54        0.71 o   0.2392E+00
  -5   2  16      121.73      121.12        0.68 o   0.2616E+00
  -4   2  16       44.49       42.79        0.70 o   0.3365E+00
  -3   2  16      177.45      175.47        0.69 o   0.1859E+00
  -2   2  16       91.70       89.57        0.68 o   0.2778E+00
  -1   2  16       13.63        6.97        1.08 o   0.6771E-01
   0   2  16       99.62       97.15        0.59 o   0.2765E+00
   1   2  16      203.23      206.19        0.62 o   0.1515E+00
   2   2  16       20.90       13.06        0.84 o   0.8037E-01
   3   2  16      142.21      143.91        0.64 o   0.2223E+00
   4   2  16       50.58       50.26        0.65 o   0.3513E+00
   5   2  16       94.85       95.47        0.66 o   0.3068E+00
   6   2  16       96.25       96.20        0.73 o   0.3047E+00
   7   2  16       25.68       22.19        1.17 o   0.1917E+00
   8   2  16      152.31      151.04        1.38 o   0.2149E+00
   9   2  16       29.11       27.49        2.92 o   0.2553E+00
 -10   3  16       91.09       89.18        2.01 o   0.2868E+00
  -9   3  16       83.99       87.09        0.90 o   0.2815E+00
  -8   3  16       88.39       88.20        0.74 o   0.3185E+00
  -7   3  16       87.86       85.67        0.72 o   0.2863E+00
  -6   3  16      107.72      105.74        0.71 o   0.2779E+00
  -5   3  16       78.78       82.95        0.66 o   0.2454E+00
  -4   3  16       57.28       57.76        0.69 o   0.3545E+00
  -3   3  16       54.07       55.16        0.66 o   0.3497E+00
  -2   3  16      117.48      119.25        0.62 o   0.2559E+00
  -1   3  16       48.29       50.09        0.65 o   0.3426E+00
   0   3  16      159.42      159.86        0.66 o   0.2065E+00
   1   3  16       12.21       16.10        1.19 o   0.1521E+00
   2   3  16      144.73      149.24        0.62 o   0.1634E+00
   3   3  16       70.98       73.54        0.64 o   0.2971E+00
   4   3  16       70.01       68.28        0.67 o   0.3286E+00
   5   3  16       32.78       32.85        0.83 o   0.3059E+00
   6   3  16        5.75       10.01        2.93 <   0.0000E+00
   7   3  16       27.76       28.43        1.18 o   0.2786E+00
   8   3  16       12.65        0.16        4.09 <   0.0000E+00
  -9   4  16      118.07      119.41        1.97 o   0.2571E+00
  -8   4  16       93.14       92.25        0.87 o   0.3057E+00
  -7   4  16       31.98       29.64        1.01 o   0.2690E+00
  -6   4  16       48.01       46.92        0.81 o   0.3510E+00
  -5   4  16      208.93      213.10        0.80 o   0.1440E+00
  -4   4  16       85.33       82.49        0.71 o   0.2873E+00
  -3   4  16       29.44       30.82        0.74 o   0.2895E+00
  -2   4  16      158.16      155.53        0.62 o   0.1922E+00
  -1   4  16      172.92      169.45        0.65 o   0.1717E+00
   0   4  16       90.48       93.73        0.61 o   0.2653E+00
   1   4  16       44.70       43.12        0.66 o   0.3372E+00
   2   4  16      136.12      135.14        0.63 o   0.2364E+00
   3   4  16      174.73      173.54        0.69 o   0.1919E+00
   4   4  16       38.96       39.50        0.79 o   0.3333E+00
   5   4  16       64.65       63.98        0.77 o   0.3487E+00
   6   4  16       65.54       66.04        0.87 o   0.3518E+00
   7   4  16       75.17       76.52        1.48 o   0.3272E+00
   8   4  16       15.37       16.49        3.75 <   0.0000E+00
  -9   5  16       -1.68        4.41       52.17 <   0.0000E+00
  -8   5  16       12.15       16.04        3.18 <   0.0000E+00
  -7   5  16       71.84       71.08        1.12 o   0.3364E+00
  -6   5  16       19.09       20.31        1.68 o   0.2087E+00
  -5   5  16        9.74       11.79        2.65 <   0.0000E+00
  -4   5  16        6.04       11.37        3.83 <   0.0000E+00
  -3   5  16       22.21       24.01        1.16 o   0.2388E+00
  -2   5  16       77.67       77.07        0.89 o   0.3360E+00
  -1   5  16       30.09       33.71        0.98 o   0.2387E+00
   0   5  16       40.14       44.78        0.90 o   0.2239E+00
   1   5  16       34.95       31.45        0.94 o   0.2481E+00
   2   5  16       70.62       68.43        1.07 o   0.3239E+00
   3   5  16       12.98       14.27        2.04 o   0.1477E+00
   4   5  16       35.16       31.14        1.36 o   0.2123E+00
   5   5  16       10.08        8.45        2.77 <   0.0000E+00
   6   5  16       29.44       27.34        1.96 o   0.2545E+00
   7   5  16       40.46       40.99        2.08 o   0.3352E+00
  -8   6  16       81.50       80.55        1.86 o   0.3118E+00
  -7   6  16        9.00       11.16        4.45 <   0.0000E+00
  -6   6  16       14.10       10.40        2.44 <   0.0000E+00
  -5   6  16      141.18      139.66        1.25 o   0.2212E+00
  -4   6  16       92.33       93.32        1.14 o   0.3053E+00
  -3   6  16       16.22       13.94        1.60 o   0.1463E+00
  -2   6  16       91.31       91.73        0.99 o   0.3079E+00
  -1   6  16      104.77      104.48        0.99 o   0.2898E+00
   0   6  16       42.97       43.73        1.11 o   0.3411E+00
   1   6  16       26.07       30.14        1.33 o   0.2115E+00
   2   6  16       45.73       48.40        1.24 o   0.3136E+00
   3   6  16       79.82       80.77        1.16 o   0.3300E+00
   4   6  16       61.49       63.18        1.36 o   0.3333E+00
   5   6  16       50.42       49.80        2.44 o   0.3508E+00
   6   6  16       42.23       42.96        2.62 o   0.3425E+00
  -6   7  16       41.04       44.19        3.41 o   0.2705E+00
  -5   7  16       14.17        9.72        3.98 <   0.0000E+00
  -4   7  16      111.53      110.46        1.46 o   0.2727E+00
  -3   7  16       38.15       40.71        1.50 o   0.2888E+00
  -2   7  16       57.36       58.50        1.07 o   0.3502E+00
  -1   7  16       38.17       38.26        1.16 o   0.3291E+00
   0   7  16       54.02       53.58        1.29 o   0.3533E+00
   1   7  16       15.14       14.82        2.25 o   0.1587E+00
   2   7  16       76.71       81.96        3.41 o   0.2022E+00
  -5   8  16       16.52       10.81        5.46 <   0.0000E+00
  -4   8  16       38.77       43.67        3.50 o   0.2322E+00
  -3   8  16       73.52       74.68        3.35 o   0.3307E+00
  -2   8  16       38.22       39.90        1.76 o   0.3249E+00
  -1   8  16       53.67       50.34        2.03 o   0.2561E+00
   0   8  16       59.23       63.38        3.35 o   0.2584E+00
   1   8  16      105.37      105.91        3.24 o   0.2889E+00
 -11   1  17       92.35       90.77        2.35 o   0.2957E+00
 -10   1  17      106.64      107.30        1.64 o   0.2864E+00
  -9   1  17       63.31       65.53        0.99 o   0.3282E+00
  -8   1  17        6.92        1.86        2.24 <   0.0000E+00
  -7   1  17       49.12       52.07        0.70 o   0.2665E+00
  -6   1  17      202.98      201.84        0.72 o   0.1663E+00
  -5   1  17      108.82      109.28        0.75 o   0.2824E+00
  -4   1  17       63.99       65.74        0.73 o   0.3284E+00
  -3   1  17      144.16      141.86        0.77 o   0.2127E+00
  -2   1  17       71.62       70.76        0.64 o   0.3362E+00
  -1   1  17      166.91      166.21        0.61 o   0.2012E+00
   0   1  17       51.54       48.21        0.61 o   0.2878E+00
   1   1  17      153.38      150.26        0.64 o   0.1914E+00
   2   1  17      233.62      232.54        0.67 o   0.1449E+00
   3   1  17       14.03       12.67        1.08 o   0.1390E+00
   4   1  17       29.04       25.95        0.73 o   0.2151E+00
   5   1  17      145.15      145.53        0.67 o   0.2253E+00
   6   1  17       90.30       92.04        0.69 o   0.3036E+00
   7   1  17       52.75       54.74        0.98 o   0.3345E+00
   8   1  17       29.59       32.30        1.65 o   0.2720E+00
   9   1  17      115.74      114.27        3.37 o   0.2556E+00
 -10   2  17        3.91        5.56       11.40 <   0.0000E+00
  -9   2  17      117.26      114.24        1.05 o   0.2186E+00
  -8   2  17       33.57       31.96        0.88 o   0.3029E+00
  -7   2  17       46.21       45.73        0.81 o   0.3485E+00
  -6   2  17       31.61       30.12        0.88 o   0.2931E+00
  -5   2  17       21.86       20.85        0.93 o   0.2290E+00
  -4   2  17       20.84       23.19        0.95 o   0.2279E+00
  -3   2  17       88.17       87.13        0.69 o   0.3148E+00
  -2   2  17       40.92       45.07        0.76 o   0.2542E+00
  -1   2  17       72.74       68.91        0.68 o   0.2459E+00
   0   2  17       93.95       93.94        0.62 o   0.3090E+00
   1   2  17       43.37       38.27        0.68 o   0.1806E+00
   2   2  17       46.99       50.02        0.67 o   0.3006E+00
   3   2  17       86.93       88.58        0.65 o   0.2926E+00
   4   2  17       85.29       87.00        0.68 o   0.3040E+00
   5   2  17        6.46        7.93        2.50 <   0.0000E+00
   6   2  17       94.91       96.17        0.75 o   0.3023E+00
   7   2  17        1.35        0.98       21.33 <   0.0000E+00
   8   2  17       54.06       56.41        2.45 o   0.3268E+00
  -9   3  17       92.54       92.60        1.54 o   0.3104E+00
  -8   3  17       94.85       93.39        0.99 o   0.3019E+00
  -7   3  17      101.49       99.68        0.77 o   0.2836E+00
  -6   3  17       41.84       44.10        0.86 o   0.3228E+00
  -5   3  17       74.88       73.06        0.74 o   0.3191E+00
  -4   3  17      177.17      179.09        0.71 o   0.1876E+00
  -3   3  17       67.89       65.48        0.67 o   0.2929E+00
  -2   3  17       89.96       91.34        0.66 o   0.3133E+00
  -1   3  17       71.30       70.57        0.67 o   0.3428E+00
   0   3  17      171.99      173.08        0.68 o   0.1908E+00
   1   3  17       41.52       46.20        0.71 o   0.2097E+00
   2   3  17       64.68       69.22        0.70 o   0.2106E+00
   3   3  17      151.13      147.75        0.72 o   0.1830E+00
   4   3  17       29.02       29.00        0.88 o   0.2824E+00
   5   3  17      105.25      105.54        0.78 o   0.2890E+00
   6   3  17       24.81       29.25        1.02 o   0.2028E+00
   7   3  17       85.41       84.81        1.52 o   0.3216E+00
  -9   4  17       31.08       33.15        4.10 o   0.2707E+00
  -8   4  17       20.70       18.42        1.84 o   0.1862E+00
  -7   4  17       36.51       36.13        1.22 o   0.3171E+00
  -6   4  17       14.49       13.93        1.86 o   0.1466E+00
  -5   4  17       38.70       38.47        1.15 o   0.3309E+00
  -4   4  17       55.71       54.18        0.92 o   0.3426E+00
  -3   4  17       45.04       48.80        0.77 o   0.2722E+00
  -2   4  17       -8.50        0.12        1.85 <   0.0000E+00
  -1   4  17        8.52       10.22        1.85 <   0.0000E+00
   0   4  17       25.78       23.59        0.81 o   0.2310E+00
   1   4  17       85.46       85.55        0.75 o   0.3228E+00
   2   4  17       49.65       46.62        0.86 o   0.2793E+00
   3   4  17        7.68        3.10        2.84 <   0.0000E+00
   4   4  17       58.45       58.53        1.00 o   0.3544E+00
   5   4  17       15.39       17.91        1.95 o   0.1808E+00
   6   4  17       22.21       21.07        1.91 o   0.2246E+00
   7   4  17       17.72       17.33        4.77 <   0.0000E+00
  -8   5  17      132.16      133.29        2.29 o   0.2420E+00
  -7   5  17       61.48       61.62        1.52 o   0.3535E+00
  -6   5  17       51.36       50.36        1.23 o   0.3430E+00
  -5   5  17        6.05        1.37        4.31 <   0.0000E+00
  -4   5  17      178.80      174.32        1.07 o   0.1637E+00
  -3   5  17       91.68       92.42        1.04 o   0.3099E+00
  -2   5  17       60.35       58.62        0.93 o   0.3371E+00
  -1   5  17      137.03      136.71        0.89 o   0.2386E+00
   0   5  17      132.79      130.31        0.89 o   0.2173E+00
   1   5  17       15.11       14.90        1.70 o   0.1602E+00
   2   5  17       60.66       62.73        1.14 o   0.3335E+00
   3   5  17      120.71      119.19        1.14 o   0.2571E+00
   4   5  17      152.86      152.14        1.26 o   0.2172E+00
   5   5  17       55.58       51.19        1.96 o   0.2407E+00
   6   5  17       45.52       47.95        2.46 o   0.3040E+00
   7   5  17       80.20       83.09        3.37 o   0.2998E+00
  -8   6  17       -5.25       12.02       11.86 <   0.0000E+00
  -7   6  17       24.02       28.19        2.89 o   0.2132E+00
  -6   6  17       33.98       36.65        2.14 o   0.2824E+00
  -5   6  17       12.76       12.97        3.08 <   0.0000E+00
  -4   6  17       -5.29        6.14        5.63 <   0.0000E+00
  -3   6  17       62.15       61.35        1.12 o   0.3444E+00
  -2   6  17       33.43       34.85        1.15 o   0.3073E+00
  -1   6  17       40.69       40.14        1.17 o   0.3375E+00
   0   6  17       53.78       51.44        1.18 o   0.2919E+00
   1   6  17       62.64       61.84        1.34 o   0.3523E+00
   2   6  17       14.14       14.54        2.54 <   0.0000E+00
   3   6  17       -5.17       12.26        7.68 <   0.0000E+00
   4   6  17       71.57       69.72        2.34 o   0.3200E+00
   5   6  17       46.88       46.09        3.48 o   0.3477E+00
  -6   7  17        8.32       15.11        8.67 <   0.0000E+00
  -5   7  17       21.92       16.22        4.32 <   0.0000E+00
  -4   7  17       35.47       36.90        2.61 o   0.3164E+00
  -3   7  17       95.89       96.34        1.47 o   0.3028E+00
  -2   7  17       34.44       31.87        1.66 o   0.2617E+00
  -1   7  17       70.64       71.27        1.49 o   0.3457E+00
   0   7  17       54.57       52.35        1.69 o   0.3149E+00
   1   7  17       23.02       23.00        2.84 o   0.2307E+00
  -2   8  17      -11.53        8.55        6.71 <   0.0000E+00
 -10   0  18       78.32       81.90        2.34 o   0.2804E+00
  -9   0  18       88.75       90.24        1.51 o   0.2983E+00
  -8   0  18       67.20       67.86        1.00 o   0.3466E+00
  -7   0  18       24.15       30.45        1.16 o   0.1381E+00
  -6   0  18      209.87      206.15        1.00 o   0.1516E+00
  -5   0  18      147.24      148.51        0.95 o   0.2200E+00
  -4   0  18       41.10       42.54        1.19 o   0.3089E+00
  -3   0  18        7.84        7.50        2.43 <   0.0000E+00
  -2   0  18      322.77      320.09        0.96 o   0.1014E+00
  -1   0  18      111.45      109.25        0.83 o   0.2539E+00
   0   0  18       71.09       67.30        0.84 o   0.2390E+00
   1   0  18      102.71      101.28        0.90 o   0.2933E+00
   2   0  18      318.45      318.48        0.99 o   0.1054E+00
   3   0  18       60.84       62.48        0.86 o   0.3371E+00
   4   0  18      143.62      144.74        0.90 o   0.2194E+00
   5   0  18       39.72       40.54        1.08 o   0.3241E+00
   6   0  18      171.07      169.72        1.01 o   0.1934E+00
   7   0  18       90.18       94.32        2.32 o   0.2362E+00
   8   0  18       57.20       54.10        3.37 o   0.2847E+00
 -11   1  18       25.27       26.70        3.66 o   0.2534E+00
 -10   1  18       38.89       36.32        2.09 o   0.2606E+00
  -9   1  18       10.01        9.51        3.28 <   0.0000E+00
  -8   1  18       63.06       62.34        0.74 o   0.3523E+00
  -7   1  18       89.78       92.15        0.71 o   0.2818E+00
  -6   1  18      111.20      110.01        0.74 o   0.2750E+00
  -5   1  18       45.05       46.96        0.79 o   0.3327E+00
  -4   1  18       32.56       37.07        0.85 o   0.2152E+00
  -3   1  18       77.39       78.78        0.72 o   0.3147E+00
  -2   1  18       93.45       95.64        0.67 o   0.2750E+00
  -1   1  18       56.02       53.21        0.65 o   0.2831E+00
   0   1  18       13.03       11.11        1.17 o   0.1108E+00
   1   1  18       65.92       65.44        0.66 o   0.3499E+00
   2   1  18       50.97       49.69        0.70 o   0.3403E+00
   3   1  18      123.31      123.15        0.66 o   0.2590E+00
   4   1  18       42.74       41.21        0.74 o   0.3132E+00
   5   1  18        7.38        8.29        2.25 <   0.0000E+00
   6   1  18       41.19       40.78        0.83 o   0.3388E+00
   7   1  18       40.80       46.04        1.62 o   0.1914E+00
   8   1  18       -2.66       15.52       21.81 <   0.0000E+00
 -10   2  18       67.54       68.55        3.48 o   0.3419E+00
  -9   2  18       99.97       98.57        1.71 o   0.2827E+00
  -8   2  18       30.31       33.35        1.29 o   0.2576E+00
  -7   2  18       71.09       71.41        0.93 o   0.3456E+00
  -6   2  18       62.44       62.49        0.82 o   0.3540E+00
  -5   2  18      115.77      114.95        0.75 o   0.2705E+00
  -4   2  18       58.48       59.42        0.77 o   0.3566E+00
  -3   2  18       46.21       46.35        0.80 o   0.3503E+00
  -2   2  18      116.84      118.49        0.74 o   0.2608E+00
  -1   2  18       74.13       72.57        0.74 o   0.3257E+00
   0   2  18       87.52       86.78        0.67 o   0.3188E+00
   1   2  18      158.82      159.23        0.71 o   0.2095E+00
   2   2  18       49.10       44.91        0.72 o   0.2364E+00
   3   2  18      134.89      132.78        0.71 o   0.2203E+00
   4   2  18       69.32       70.72        0.73 o   0.3366E+00
   5   2  18      103.08      102.26        0.76 o   0.2891E+00
   6   2  18       64.72       64.89        0.92 o   0.3517E+00
   7   2  18       57.88       60.31        1.75 o   0.3149E+00
  -9   3  18       36.88       42.27        3.80 o   0.1741E+00
  -8   3  18      126.41      124.77        1.28 o   0.2453E+00
  -7   3  18       79.35       78.06        1.11 o   0.3261E+00
  -6   3  18      115.87      117.23        1.21 o   0.2614E+00
  -5   3  18       69.87       73.53        1.12 o   0.2499E+00
  -4   3  18       -4.56        1.50        4.84 <   0.0000E+00
  -3   3  18       39.45       37.65        0.91 o   0.3145E+00
  -2   3  18        8.22        9.21        1.92 <   0.0000E+00
  -1   3  18      115.50      114.59        0.67 o   0.2690E+00
   0   3  18      115.04      114.31        0.69 o   0.2717E+00
   1   3  18      128.31      130.93        0.76 o   0.2265E+00
   2   3  18       36.72       32.94        0.89 o   0.2363E+00
   3   3  18       99.63       94.94        0.84 o   0.2126E+00
   4   3  18       46.87       48.76        1.20 o   0.3378E+00
   5   3  18       75.21       76.35        1.11 o   0.3316E+00
   6   3  18       25.64       26.84        1.70 o   0.2637E+00
  -8   4  18       33.80       36.18        2.60 o   0.2984E+00
  -7   4  18      149.11      148.02        1.21 o   0.2180E+00
  -6   4  18       14.91       16.38        1.85 o   0.1731E+00
  -5   4  18       51.71       55.83        1.19 o   0.2521E+00
  -4   4  18      221.70      217.90        1.15 o   0.1322E+00
  -3   4  18       65.82       67.16        0.97 o   0.3378E+00
  -2   4  18       67.08       63.86        0.85 o   0.2950E+00
  -1   4  18       48.73       47.52        0.92 o   0.3414E+00
   0   4  18       58.69       59.18        0.90 o   0.3552E+00
   1   4  18      129.59      127.89        1.01 o   0.2423E+00
   2   4  18       23.82       24.97        1.36 o   0.2522E+00
   3   4  18       76.83       76.38        1.15 o   0.3368E+00
   4   4  18      121.43      122.28        1.16 o   0.2578E+00
   5   4  18       79.98       79.58        1.27 o   0.3328E+00
   6   4  18       20.09       16.96        4.79 <   0.0000E+00
  -8   5  18        9.17       18.71        6.55 <   0.0000E+00
  -7   5  18        2.70        8.55       21.19 <   0.0000E+00
  -6   5  18       18.66       17.18        2.25 o   0.1833E+00
  -5   5  18       20.91       23.91        1.50 o   0.2201E+00
  -4   5  18       42.16       41.73        1.27 o   0.3398E+00
  -3   5  18        6.33        7.59        3.95 <   0.0000E+00
  -2   5  18       52.29       53.07        1.04 o   0.3557E+00
  -1   5  18       29.43       29.70        1.13 o   0.2902E+00
   0   5  18       10.15        6.74        2.55 <   0.0000E+00
   1   5  18        6.89        3.01        3.80 <   0.0000E+00
   2   5  18       41.51       41.23        1.18 o   0.3404E+00
   3   5  18       23.90       23.03        1.69 o   0.2392E+00
   4   5  18       14.34        3.06        3.87 <   0.0000E+00
   5   5  18       44.94       39.65        2.50 o   0.1795E+00
   6   5  18        5.32       18.62       15.58 <   0.0000E+00
  -6   6  18       27.26       25.01        4.00 o   0.2418E+00
  -5   6  18       50.44       47.28        2.44 o   0.2841E+00
  -4   6  18       49.82       53.66        1.53 o   0.2532E+00
  -3   6  18       65.96       65.22        1.48 o   0.3468E+00
  -2   6  18       18.10       14.98        1.89 o   0.1520E+00
  -1   6  18      118.79      118.72        1.24 o   0.2651E+00
   0   6  18      151.81      148.87        1.22 o   0.1870E+00
   1   6  18      101.97       99.68        1.65 o   0.2694E+00
   2   6  18       55.49       59.06        2.34 o   0.2796E+00
   3   6  18       15.46       18.92        5.16 <   0.0000E+00
   4   6  18      101.38      105.78        3.28 o   0.2107E+00
  -4   7  18       17.89       15.28        4.73 <   0.0000E+00
  -3   7  18       27.52       23.25        2.80 o   0.1894E+00
  -2   7  18       39.71       39.66        2.07 o   0.3316E+00
  -1   7  18       55.71       58.58        1.94 o   0.2960E+00
   0   7  18       34.62       33.48        2.15 o   0.3092E+00
 -10   1  19       28.05       28.25        3.00 o   0.2783E+00
  -9   1  19      127.08      127.71        1.91 o   0.2514E+00
  -8   1  19      157.70      158.11        1.02 o   0.2115E+00
  -7   1  19       21.84       19.64        1.37 o   0.2054E+00
  -6   1  19       14.04       14.23        1.97 o   0.1534E+00
  -5   1  19      182.27      181.11        1.03 o   0.1833E+00
  -4   1  19      153.13      151.61        1.00 o   0.2096E+00
  -3   1  19       91.42       90.26        0.78 o   0.3022E+00
  -2   1  19       69.88       65.95        0.68 o   0.2309E+00
  -1   1  19      179.03      179.72        0.68 o   0.1872E+00
   0   1  19      120.16      118.25        0.69 o   0.2551E+00
   1   1  19       25.12       25.44        0.88 o   0.2603E+00
   2   1  19       34.70       32.17        0.79 o   0.2758E+00
   3   1  19      206.85      208.46        0.83 o   0.1579E+00
   4   1  19       59.31       57.14        0.92 o   0.3137E+00
   5   1  19       28.27       29.45        1.18 o   0.2775E+00
   6   1  19      112.17      113.38        1.47 o   0.2701E+00
   7   1  19       76.51       78.86        1.67 o   0.3009E+00
  -9   2  19       94.67       93.55        2.43 o   0.2955E+00
  -8   2  19       42.42       44.43        1.57 o   0.3145E+00
  -7   2  19       33.35       29.22        1.25 o   0.2292E+00
  -6   2  19      132.03      131.48        1.12 o   0.2453E+00
  -5   2  19      103.44      102.98        1.10 o   0.2919E+00
  -4   2  19      135.95      136.26        1.01 o   0.2397E+00
  -3   2  19      123.92      121.84        1.04 o   0.2465E+00
  -2   2  19       26.93       24.79        1.26 o   0.2410E+00
  -1   2  19       45.52       46.92        1.01 o   0.3424E+00
   0   2  19      168.80      168.95        0.89 o   0.1991E+00
   1   2  19       79.04       74.82        0.94 o   0.2393E+00
   2   2  19       74.12       74.69        0.96 o   0.3317E+00
   3   2  19       30.18       26.88        1.27 o   0.2270E+00
   4   2  19      170.75      169.98        1.07 o   0.1965E+00
   5   2  19       42.52       43.35        1.20 o   0.3386E+00
   6   2  19       12.66       14.23        3.27 <   0.0000E+00
  -9   3  19       52.50       50.93        3.33 o   0.3522E+00
  -8   3  19       21.14       19.94        2.86 o   0.2156E+00
  -7   3  19       55.35       54.47        1.24 o   0.3439E+00
  -6   3  19       63.09       64.01        1.27 o   0.3486E+00
  -5   3  19       81.81       80.09        1.22 o   0.3168E+00
  -4   3  19       31.22       34.65        1.29 o   0.2613E+00
  -3   3  19       97.54       95.11        1.05 o   0.2812E+00
  -2   3  19       57.11       60.47        0.99 o   0.2912E+00
  -1   3  19      131.24      132.71        0.88 o   0.2346E+00
   0   3  19      140.35      141.75        0.90 o   0.2259E+00
   1   3  19       67.13       65.29        0.97 o   0.3099E+00
   2   3  19       88.27       89.09        1.11 o   0.3177E+00
   3   3  19      158.65      155.32        1.15 o   0.1882E+00
   4   3  19       60.04       59.24        1.20 o   0.3494E+00
   5   3  19      117.54      116.87        1.47 o   0.2665E+00
  -8   4  19       13.92       18.21        3.43 <   0.0000E+00
  -7   4  19       54.54       51.02        2.05 o   0.2553E+00
  -6   4  19       12.25        0.67        2.82 <   0.0000E+00
  -5   4  19       47.20       46.40        1.24 o   0.3439E+00
  -4   4  19       39.10       37.60        1.25 o   0.3223E+00
  -3   4  19       23.18       25.15        1.36 o   0.2412E+00
  -2   4  19       82.64       85.69        0.97 o   0.2651E+00
  -1   4  19       38.74       39.46        1.04 o   0.3320E+00
   0   4  19       54.00       53.88        1.05 o   0.3539E+00
   1   4  19        9.21        5.07        3.13 <   0.0000E+00
   2   4  19      115.80      115.87        1.15 o   0.2712E+00
   3   4  19       38.86       39.63        1.28 o   0.3289E+00
   4   4  19        9.28        7.69        3.91 <   0.0000E+00
   5   4  19        9.16        6.86        4.86 <   0.0000E+00
  -7   5  19      153.66      153.83        3.26 o   0.2163E+00
  -6   5  19      194.71      189.68        2.43 o   0.1328E+00
  -5   5  19        5.24        5.40        7.27 <   0.0000E+00
  -4   5  19       21.85       18.58        1.88 o   0.1943E+00
  -3   5  19      171.63      171.30        1.11 o   0.1948E+00
  -2   5  19       90.47       90.01        1.14 o   0.3146E+00
  -1   5  19       30.53       32.09        1.21 o   0.2916E+00
   0   5  19       82.07       81.70        1.22 o   0.3291E+00
   1   5  19      189.45      188.58        1.11 o   0.1786E+00
   2   5  19        8.86        7.72        4.24 <   0.0000E+00
   3   5  19       37.01       35.26        1.69 o   0.2770E+00
   4   5  19       77.31       77.15        1.94 o   0.3360E+00
   5   5  19       50.04       50.01        3.49 o   0.3547E+00
  -4   6  19       73.63       75.53        3.29 o   0.3230E+00
  -3   6  19       12.02        9.12        4.18 <   0.0000E+00
  -2   6  19       68.55       69.01        1.96 o   0.3472E+00
  -1   6  19       22.20       19.72        2.46 o   0.1921E+00
   0   6  19       22.21       15.41        3.22 o   0.1078E+00
   1   6  19       64.71       65.00        2.33 o   0.3511E+00
   2   6  19       13.99       20.47        5.39 <   0.0000E+00
   3   6  19        6.90        0.48        9.82 <   0.0000E+00
   4   6  19       69.09       64.76        3.41 o   0.2261E+00
  -3   7  19       47.16       50.57        3.32 o   0.2820E+00
  -9   0  20      107.46      106.86        3.29 o   0.2844E+00
  -8   0  20      202.38      202.97        2.43 o   0.1677E+00
  -7   0  20       88.11       92.11        1.51 o   0.2444E+00
  -6   0  20       45.59       45.11        1.52 o   0.3414E+00
  -5   0  20       10.21        5.63        3.61 <   0.0000E+00
  -4   0  20      223.23      218.47        1.59 o   0.1346E+00
  -3   0  20      214.55      215.27        1.81 o   0.1583E+00
  -2   0  20       35.17       36.05        1.67 o   0.3072E+00
  -1   0  20      120.52      120.65        1.29 o   0.2635E+00
   0   0  20       75.44       71.89        1.68 o   0.2923E+00
   1   0  20       52.27       55.98        1.68 o   0.2681E+00
   2   0  20       14.90       15.81        2.25 o   0.1693E+00
   3   0  20       30.89       36.49        1.59 o   0.1593E+00
   4   0  20      218.47      216.45        1.49 o   0.1499E+00
   5   0  20       33.31       37.84        1.83 o   0.1985E+00
   6   0  20       32.52       34.88        2.64 o   0.2929E+00
  -9   1  20       52.90       45.94        2.53 o   0.1074E+00
  -8   1  20       76.37       76.50        1.90 o   0.3380E+00
  -7   1  20       41.55       40.48        1.14 o   0.3239E+00
  -6   1  20       34.92       35.60        1.15 o   0.3156E+00
  -5   1  20       35.04       33.64        1.15 o   0.3037E+00
  -4   1  20       58.77       60.91        1.10 o   0.3280E+00
  -3   1  20       85.41       85.61        1.13 o   0.3226E+00
  -2   1  20      103.77      102.85        1.11 o   0.2906E+00
  -1   1  20       19.73       15.96        1.28 o   0.1581E+00
   0   1  20       24.02       24.53        1.23 o   0.2516E+00
   1   1  20       80.48       81.74        0.98 o   0.3267E+00
   2   1  20        8.29        8.02        2.55 <   0.0000E+00
   3   1  20       28.74       28.34        1.25 o   0.2824E+00
   4   1  20       39.73       36.10        1.17 o   0.2678E+00
   5   1  20       33.80       36.84        1.73 o   0.2528E+00
   6   1  20       57.73       54.25        1.94 o   0.2620E+00
   7   1  20       93.93       90.71        3.31 o   0.2527E+00
  -8   2  20       75.18       74.60        1.94 o   0.3397E+00
  -7   2  20       18.05       22.73        2.10 o   0.1874E+00
  -6   2  20       55.36       55.72        1.30 o   0.3570E+00
  -5   2  20       48.45       49.16        1.18 o   0.3482E+00
  -4   2  20       62.88       65.31        1.11 o   0.3263E+00
  -3   2  20      121.52      117.41        1.13 o   0.2064E+00
  -2   2  20       10.42        8.05        2.89 <   0.0000E+00
  -1   2  20      120.96      117.36        0.97 o   0.2105E+00
   0   2  20       60.58       60.10        1.02 o   0.3468E+00
   1   2  20       98.66       98.03        1.01 o   0.2951E+00
   2   2  20       95.26       94.45        1.11 o   0.3053E+00
   3   2  20      113.15      111.87        1.13 o   0.2677E+00
   4   2  20       60.73       60.74        1.29 o   0.3554E+00
   5   2  20      165.61      166.41        2.36 o   0.1986E+00
  -8   3  20       31.64       41.04        3.61 o   0.1023E-01
  -7   3  20       75.75       74.16        1.95 o   0.3280E+00
  -6   3  20       27.10       26.82        1.84 o   0.2603E+00
  -5   3  20       89.58       88.74        1.25 o   0.3120E+00
  -4   3  20       91.41       86.55        1.22 o   0.1913E+00
  -3   3  20      105.82      105.10        1.08 o   0.2881E+00
  -2   3  20        5.01        5.94        5.00 <   0.0000E+00
  -1   3  20       24.34       21.39        1.16 o   0.1973E+00
   0   3  20      104.75      105.28        0.98 o   0.2845E+00
   1   3  20       35.12       34.90        1.27 o   0.3129E+00
   2   3  20       30.20       30.45        1.47 o   0.2944E+00
   3   3  20       67.26       66.74        1.20 o   0.3500E+00
   4   3  20       40.00       42.53        1.82 o   0.3005E+00
   5   3  20       82.77       78.53        2.30 o   0.2266E+00
  -7   4  20       54.10       57.50        2.47 o   0.2733E+00
  -6   4  20      139.29      135.84        2.32 o   0.2061E+00
  -5   4  20      129.82      128.56        1.63 o   0.2454E+00
  -4   4  20       44.57       41.83        1.32 o   0.2869E+00
  -3   4  20       30.07       28.75        1.56 o   0.2730E+00
  -2   4  20      135.29      132.87        1.13 o   0.2194E+00
  -1   4  20       52.97       52.92        1.07 o   0.3565E+00
   0   4  20       55.69       54.83        1.09 o   0.3420E+00
   1   4  20       67.92       65.27        1.27 o   0.2994E+00
   2   4  20      217.80      217.05        1.51 o   0.1557E+00
   3   4  20       21.94       21.34        1.97 o   0.2222E+00
   4   4  20       35.85       32.43        2.71 o   0.2417E+00
   5   4  20       75.84       75.58        3.35 o   0.3373E+00
  -5   5  20       44.57       44.68        3.58 o   0.3475E+00
  -4   5  20       53.95       51.66        1.97 o   0.2955E+00
  -3   5  20       53.68       55.69        1.90 o   0.3325E+00
  -2   5  20       35.72       37.16        1.84 o   0.3115E+00
  -1   5  20       50.16       47.81        2.20 o   0.3041E+00
   0   5  20       44.20       44.28        2.36 o   0.3465E+00
   1   5  20       74.41       75.56        1.66 o   0.3351E+00
   2   5  20       19.09       18.28        2.94 o   0.1924E+00
   3   5  20       32.46       42.28        3.89 o   0.1045E-01
  -4   6  20       39.79       43.30        3.64 o   0.2801E+00
  -3   6  20       15.89       16.29        5.48 <   0.0000E+00
  -2   6  20       92.51       91.63        3.27 o   0.3104E+00
   0   6  20       14.86       10.00        4.10 <   0.0000E+00
   1   6  20       28.47       31.08        4.12 o   0.2634E+00
   2   6  20       92.38       92.81        3.26 o   0.3110E+00
  -8   1  21       12.99       11.24        5.47 <   0.0000E+00
  -7   1  21      155.58      153.39        2.37 o   0.2029E+00
  -6   1  21       33.08       32.49        1.36 o   0.3023E+00
  -5   1  21       27.29       23.81        1.37 o   0.2152E+00
  -4   1  21      122.63      119.86        1.10 o   0.2460E+00
  -3   1  21      141.79      140.20        1.16 o   0.2270E+00
  -2   1  21      122.43      119.10        1.22 o   0.2282E+00
  -1   1  21       17.25       16.40        1.78 o   0.1768E+00
   0   1  21       21.67       20.81        1.59 o   0.2094E+00
   1   1  21       49.53       47.78        1.12 o   0.3345E+00
   2   1  21        3.80        5.64        6.63 <   0.0000E+00
   3   1  21       37.77       39.32        1.19 o   0.3168E+00
   4   1  21      203.87      200.28        1.50 o   0.1510E+00
   5   1  21       64.16       57.85        2.36 o   0.1029E+00
  -7   2  21       75.26       72.47        1.94 o   0.3034E+00
  -6   2  21      152.75      149.13        1.67 o   0.1799E+00
  -5   2  21       17.50       20.35        2.06 o   0.1980E+00
  -4   2  21       11.33        9.88        2.55 <   0.0000E+00
  -3   2  21       31.00       30.30        1.39 o   0.2875E+00
  -2   2  21       19.12       23.68        1.72 o   0.1615E+00
  -1   2  21       26.29       24.15        1.56 o   0.2422E+00
   0   2  21       37.02       36.36        1.20 o   0.3152E+00
   1   2  21       61.37       63.67        1.07 o   0.3236E+00
   2   2  21       56.24       56.45        1.19 o   0.3568E+00
   3   2  21      102.07      100.11        1.22 o   0.2621E+00
   4   2  21      -13.31        8.41        6.25 <   0.0000E+00
   5   2  21       58.25       66.51        3.52 o   0.6332E-01
  -8   3  21       40.12       41.33        3.59 o   0.3288E+00
  -7   3  21       45.52       45.31        2.51 o   0.3429E+00
  -6   3  21       87.21       87.51        2.32 o   0.3201E+00
  -5   3  21       84.75       83.50        1.64 o   0.3133E+00
  -4   3  21       55.30       56.05        1.52 o   0.3569E+00
  -3   3  21       35.90       34.57        1.49 o   0.2998E+00
  -2   3  21      122.25      122.62        1.10 o   0.2594E+00
  -1   3  21       98.88       95.93        1.19 o   0.2384E+00
   0   3  21      126.50      124.25        1.13 o   0.2373E+00
   1   3  21      114.10      113.79        1.32 o   0.2733E+00
   2   3  21       79.68       76.25        1.63 o   0.2766E+00
   3   3  21       90.20       91.88        1.67 o   0.3056E+00
   4   3  21       38.27       35.29        2.52 o   0.2833E+00
  -6   4  21       39.71       44.43        3.31 o   0.2284E+00
  -4   4  21       56.24       60.12        2.38 o   0.2318E+00
  -3   4  21       36.39       36.49        2.52 o   0.3229E+00
  -2   4  21       27.57       25.54        2.65 o   0.2381E+00
  -1   4  21       10.75        1.18        4.59 <   0.0000E+00
   0   4  21       20.48       20.27        2.28 o   0.2199E+00
   1   4  21       60.66       57.73        1.69 o   0.2728E+00
   2   4  21       48.23       43.22        1.66 o   0.2128E+00
   3   4  21       13.10        8.53        5.43 <   0.0000E+00
  -4   5  21       46.92       50.49        3.39 o   0.2700E+00
  -3   5  21       15.57       10.41        3.31 <   0.0000E+00
  -2   5  21       -3.99        7.92       12.02 <   0.0000E+00
   1   5  21      139.22      137.35        1.91 o   0.2275E+00
   2   5  21       12.49       10.47        6.80 <   0.0000E+00
  -6   0  22       31.19       37.47        3.87 o   0.1613E+00
  -5   0  22       93.37       93.38        1.89 o   0.3064E+00
  -4   0  22       24.37       27.12        2.28 o   0.2520E+00
  -3   0  22      109.19      110.40        1.80 o   0.2711E+00
  -2   0  22      161.03      157.46        2.27 o   0.1864E+00
  -1   0  22       50.45       53.53        2.31 o   0.2666E+00
   0   0  22       36.13       30.86        1.94 o   0.1600E+00
   1   0  22      112.86      111.82        1.57 o   0.2605E+00
   2   0  22       54.12       53.61        1.65 o   0.3503E+00
   3   0  22       10.62       17.65        5.66 <   0.0000E+00
   4   0  22       19.31       22.07        4.49 <   0.0000E+00
  -6   1  22       31.71       35.65        2.22 o   0.2344E+00
  -5   1  22       81.11       78.94        1.64 o   0.3123E+00
  -4   1  22       31.12       29.22        1.42 o   0.2589E+00
  -3   1  22       82.33       82.23        1.29 o   0.3284E+00
  -2   1  22       62.23       58.70        1.65 o   0.2879E+00
  -1   1  22       22.67       15.06        2.13 o   0.9253E-01
   0   1  22        6.53       10.60        4.23 <   0.0000E+00
   1   1  22       14.55       17.02        2.06 o   0.1722E+00
   2   1  22       20.20       16.63        1.85 o   0.1625E+00
   3   1  22       13.19        7.40        3.27 <   0.0000E+00
   5   1  22       27.67       30.17        3.98 o   0.2648E+00
  -7   2  22       10.54       14.00        6.87 <   0.0000E+00
  -6   2  22       71.91       71.85        2.36 o   0.3417E+00
  -5   2  22       73.79       72.87        1.64 o   0.3330E+00
  -4   2  22       40.80       41.23        1.56 o   0.3376E+00
  -3   2  22      124.15      120.99        1.20 o   0.2205E+00
  -2   2  22       89.82       89.62        1.43 o   0.3153E+00
  -1   2  22      103.95       98.92        1.60 o   0.1854E+00
   0   2  22       71.71       72.25        1.30 o   0.3431E+00
   1   2  22       83.22       83.27        1.42 o   0.3275E+00
   2   2  22       58.86       57.38        1.36 o   0.3339E+00
   3   2  22       65.18       67.88        2.27 o   0.2939E+00
   4   2  22       16.17       17.79        5.19 <   0.0000E+00
  -6   3  22       43.70       42.31        3.58 o   0.3277E+00
  -5   3  22       66.02       65.16        2.41 o   0.3338E+00
  -4   3  22       97.52       97.95        1.63 o   0.3012E+00
  -3   3  22       83.75       81.58        1.61 o   0.2943E+00
  -2   3  22       16.82       15.76        3.56 <   0.0000E+00
  -1   3  22       57.32       57.79        1.62 o   0.3529E+00
   0   3  22       14.61       16.76        3.38 <   0.0000E+00
   1   3  22       33.24       35.06        1.90 o   0.3029E+00
   2   3  22       71.68       71.35        1.92 o   0.3417E+00
   3   3  22        9.74        8.69        5.40 <   0.0000E+00
  -3   4  22       -1.10        2.45       49.46 <   0.0000E+00
  -2   4  22       -8.79        8.41        8.36 <   0.0000E+00
  -1   4  22      119.17      117.05        3.24 o   0.2453E+00
   0   4  22      108.07      110.10        2.31 o   0.2666E+00
   1   4  22       46.21       47.91        2.05 o   0.3318E+00
  -5   1  23       87.03       86.23        1.90 o   0.3130E+00
  -4   1  23       11.12        1.09        3.77 <   0.0000E+00
  -3   1  23       25.08       23.12        2.37 o   0.2313E+00
  -2   1  23      142.90      139.11        1.64 o   0.1906E+00
  -1   1  23      168.91      166.58        1.65 o   0.1793E+00
   0   1  23       13.46       14.44        3.49 <   0.0000E+00
   1   1  23       10.79        9.28        3.65 <   0.0000E+00
   2   1  23       94.25       94.34        1.63 o   0.3084E+00
   3   1  23       46.61       49.50        3.53 o   0.3076E+00
  -6   2  23       62.35       61.73        3.40 o   0.3446E+00
  -5   2  23       15.65       22.92        3.10 <   0.0000E+00
  -4   2  23       86.43       86.02        1.64 o   0.3202E+00
  -3   2  23       58.92       58.24        1.99 o   0.3548E+00
  -2   2  23       94.26       93.49        1.84 o   0.3001E+00
  -1   2  23       73.90       72.07        1.91 o   0.3215E+00
   0   2  23       36.01       36.94        2.09 o   0.3098E+00
   1   2  23       35.02       33.75        2.15 o   0.3092E+00
   2   2  23       13.25       17.79        4.37 <   0.0000E+00
  -5   3  23       29.38       28.79        3.65 o   0.2729E+00
  -4   3  23       71.92       70.11        3.38 o   0.3167E+00
  -3   3  23       93.96       93.48        3.35 o   0.3087E+00
  -2   3  23       51.45       49.05        3.46 o   0.3134E+00
  -1   3  23       19.00       23.33        3.01 o   0.1735E+00
   0   3  23       96.91       92.89        3.29 o   0.2223E+00
   2   3  23       45.16       47.04        3.41 o   0.3271E+00
  -2   4  23      111.52      102.66        3.24 o   0.4759E-01
   0   4  23        9.00       12.17        6.31 <   0.0000E+00
  -4   0  24       96.35       93.89        3.22 o   0.2690E+00
  -3   0  24       44.71       41.39        3.50 o   0.2169E+00
  -2   0  24       52.62       42.13        3.56 o   0.0000E+00
  -1   0  24       71.45       72.04        3.35 o   0.3401E+00
   0   0  24      125.39      123.09        3.26 o   0.2292E+00
  -5   1  24       20.30       22.44        5.12 <   0.0000E+00
  -4   1  24       61.22       68.36        3.45 o   0.1026E+00
  -3   1  24        6.31       15.14        8.73 <   0.0000E+00
  -2   1  24       18.90       13.79        4.42 <   0.0000E+00
  -1   1  24       50.65       46.32        2.47 o   0.2430E+00
   0   1  24       28.72       29.13        2.85 o   0.2858E+00
   1   1  24       37.58       40.10        3.65 o   0.3039E+00
  -3   2  24       47.32       42.51        3.56 o   0.2052E+00
  -2   2  24       38.14       35.87        3.56 o   0.2923E+00
  -1   2  24       84.58       89.07        2.33 o   0.2039E+00
